# Supplementary material for: Tls1 regulates splicing of shelterin components to control telomeric heterochromatin assembly and telomere length
Source: Nucleic Acids Res. 2014 Sep 22;42(18):11419–32. doi: 10.1093/nar/gku842 (PMC4191416; doi:10.1093/nar/gku842)
Supplement: SUPPLEMENTARY DATA [file supp_gku842_nar-01301-a-2014-File010.xlsx]

## Sheet: Table S1
Table S1: Strains used in this study.
Name	MAT	leu1	his2	ura4	ade6	additional genotype
SPJ529	Mat1Msmt0	leu1-32	his2	DS/E	ade6-210	Ch16 (m23:::ura4 Tel72; ade6-216)
xt1251	Mat1Msmt0	leu1-32	his2	DS/E	ade6-210	tls1∆::KanMX6, Ch16 (m23:::ura4 Tel72; ade6-216)
SPJ2242	Mat1Msmt0	leu1-32	his2	DS/E	ade6-210	clr4∆::KanMX6, Ch16 (m23:::ura4 Tel72; ade6-216)
br172	Mat1Msmt0	leu1-32	his2	DS/E	ade6-210	otr::ura4+
xt1257	Mat1Msmt0	leu1-32	his2	DS/E	ade6-216	tls1∆::KanMX6, otr::ura4+
SPJ1862	Mat1Msmt0	leu1-32	his2	DS/E	ade6-216	clr4∆::KanMX6, otr::ura4+
SPJ083	h90	leu1-32	his2	DS/E	ade6-210	Kint2::ura4+
xt1278	h90	leu1-32	his2	DS/E	ade6-210	tls1∆::KanMX6, Kint2::ura4+
br797	h90	leu1-32	his2	DS/E	ade6-210	clr4∆::NatMX6, Kint2::ura4+
JW1074	Mat1Msmt0	leu1-32	his2	DS/E	ade6-210
xt1226	Mat1Msmt0	leu1-32	his2	DS/E	ade6-210	tls1∆::ura4+
SPJ1860	Mat1Msmt0	leu1-32	his2	DS/E	ade6-210	clr4∆::KanMX6
xt438	Mat1Msmt0	leu1-32	his2	DS/E	ade6-210	ago1∆::KanMX6, otr::ura4+
xt1393	Mat1Msmt0	leu1-32	his2	DS/E or D18	ade6-210	tls1∆::KanMX6, ago1∆::hphMX6, otr::ura4+
JW1073	h+	leu1-32	his2	DS/E	ade6-210
SPJ3816	h+	leu1-32		DS/E	ade6-210	tls1∆::ura4+
SPJ2614	h+	leu1-32		DS/E	ade6-210	taz1∆::NatMX6
xt1208	h+	leu1-32		DS/E	ade6-210	tls1∆::ura4+, taz1∆::NatMX6
xt283	h+	leu1-32		DS/E	ade6-216	rap1∆::NatMX6
xt1211	h+	leu1-32		DS/E	ade6-210	tls1∆::ura4+, rap1∆::NatMX6
xt403	h+	leu1-32		D18	ade6-210	poz1∆::hphMX6
xt1220	h+	leu1-32		DS/E or D18	ade6-210	tls1∆::ura4+, poz1∆::KanMX6
br1276	h+	leu1-32		DS/E	ade6-210	trt1∆::KanMX6
xt1236	Mat1Msmt0	leu1-32	his2	DS/E	ade6-210	tls1∆::ura4+, trt1∆::KanMX6
JW1946	Mat1Msmt0	leu1-32	his2	DS/E or D18	ade6-210	tls1∆::KanMX6, pREP41-Flag-tls1, Ch16 (m23:::ura4 Tel72; ade6-216)
JW1947	Mat1Msmt0	leu1-32	his2	DS/E or D18	ade6-210	tls1∆::KanMX6, pREP41-Flag, Ch16 (m23:::ura4 Tel72; ade6-216)
JW1951	Mat1Msmt0	leu1-32	his2	DS/E or D18	ade6-210	tls1∆::KanMX6, pREP41-GFP-tls1, Ch16 (m23:::ura4 Tel72; ade6-216)
JW1949	Mat1Msmt0	leu1-32	his2	DS/E or D18	ade6-210	tls1∆::KanMX6, pREP41-GFP, Ch16 (m23:::ura4 Tel72; ade6-216)
xt1123	h+	leu1-32		DS/E	ade6-210	Ch16 (m23:::ura4 Tel72; ade6-216) , pREP41-GFP
JW1942	h+	leu1-32		DS/E or D18	ade6-210	brr2-myc::KanMX6, tls1∆::hphMX6, pREP41-Flag-tls1
JW1939	h+	leu1-32		DS/E	ade6-210	brr2-myc::KanMX6, tls1∆::hphMX6, pREP41-Flag
SPJ3718	h+	leu1-32		DS/E or D18	ade6-216	rap1-3HA::LEU2+, tls1∆::KanMX6
SPJ3677	h+	leu1-32		DS/E or D18	ade6-210	rap1-3HA::LEU2+
SPJ4016	Mat1Msmt0	leu1-32	his2	DS/E	ade6-210	poz1-myc::KanMX6
xt1222	Mat1Msmt0	leu1-32	his2	DS/E	ade6-210	tls1∆::ura4+, poz1-myc::KanMX6
JW1780	Mat1Msmt0	leu1-32	his2	DS/E	ade6-210	tls1∆::ura4+, pot1-myc::KanMX6
SPJ4299	Mat1Msmt0	leu1-32	his2	DS/E	ade6-210	pot1-myc::KanMX6
xt1216	h+	leu1-32		DS/E	ade6-210	tls1∆::ura4+, rap1-GFP::KanMX6
SPJ4245	h+	leu1-32		DS/E	ade6-210	rap1-GFP::KanMX6
JW1825	h+	leu1-32		DS/E	ade6-210	pot1-GFP::KanMX6, tls1∆::ura4+
JW1823	h+	leu1-32		DS/E	ade6-210	pot1-GFP::KanMX6
JW1808	h+	leu1-32		DS/E	ade6-210	poz1-GFP::KanMX6
JW1797	h+	leu1-32		DS/E	ade6-210	tls1∆::ura4+, poz1-GFP::KanMX6
xt1218	h+	leu1-32		DS/E	ade6-210	tls1∆::ura4+, taz1-GFP::KanMX6
SPJ2567	h+	leu1-32		DS/E	ade6-210	taz1-GFP::KanMX6
xt289	h+	leu1-32		DS/E	ade6-210	rap1-Flag::KanMX6
JW1815	h+	leu1-32		DS/E	ade6-210	rap1(cDNA)-Flag::KanMX6
JW1811	Mat1Msmt0	leu1-32	his2	DS/E	ade6-210	poz1(cDNA)-myc::KanMX6
JW1809	Mat1Msmt0	leu1-32	his2	DS/E	ade6-210	poz1(cDNA)-myc::KanMX6, Ch16 (m23:::ura4 Tel72; ade6-216)
JW1814	Mat1Msmt0	leu1-32	his2	DS/E	ade6-210	rap1(cDNA)-Flag::KanMX6, Ch16 (m23:::ura4 Tel72; ade6-216)
JW1848	Mat1Msmt0	leu1-32	his2	DS/E	ade6-210	rap1(cDNA)-Flag::NatMX6, poz1(cDNA)-13myc::KanMX6, Ch16 (m23:::ura4 Tel72; ade6-216)
JW1894	Mat1Msmt0	leu1-32	his2	DS/E	ade6-210	poz1(cDNA)-myc::KanMX6, tls1∆::hphMX6, Ch16 (m23:::ura4 Tel72; ade6-216)
JW1899	Mat1Msmt0	leu1-32	his2	DS/E	ade6-210	rap1(cDNA)-Flag::NatMX6, tls1∆::hphMX6, Ch16 (m23:::ura4 Tel72; ade6-216)
JW1897	Mat1Msmt0	leu1-32	his2	DS/E	ade6-210	rap1(cDNA)-Flag::NatMX6, poz1(cDNA)-myc::KanMX6, tls1∆::hphMX6, Ch16 (m23:::ura4 Tel72; ade6-216)
JW1816	Mat1Msmt0	leu1-32	his2	DS/E	ade6-210	rap1(cDNA)-Flag::KanMX6
JW1835	Mat1Msmt0	leu1-32	his2	DS/E	ade6-210	rap1(cDNA)-Flag::NatMX6, poz1(cDNA)-myc::KanMX6
JW1859	Mat1Msmt0	leu1-32	his2	DS/E	ade6-210	rap1(cDNA)-Flag::NatMX6, poz1(cDNA)-myc::KanMX6, tls1∆::hphMX6
JW1882	Mat1Msmt0	leu1-32	his2	DS/E	ade6-210	rap1(cDNA)-Flag::NatMX6, tls1∆::hphMX6
JW1883	Mat1Msmt0	leu1-32	his2	DS/E	ade6-210	poz1(cDNA)-myc::KanMX6, tls1∆::hphMX6
JW1854	Mat1Msmt0	leu1-32	his2	DS/E	ade6-210	tls1∆::hphMX6
JW1975	h+	leu1-32		DS/E	ade6-210	brr2-Flag::KanMX6, Ch16 (m23:::ura4 Tel72; ade6-216)
JW1977	h+	leu1-32		DS/E	ade6-210	tls1∆::hphMX6, brr2-Flag::KanMX6
sk1374	h+	leu1-32		DS/E or D18	ade6-210	cwf14-myc::KanMX6
JW1986	h+	leu1-32		DS/E or D18	ade6-210	tls1∆::hphMX6, cwf14-myc::KanMX6
SPJ3721	Mat1Msmt0	leu1-32	his2	DS/E	ade6-210	tls1-1::KanMX4, Ch16 (m23:::ura4 Tel72; ade6-216)
xt588	Mat1Msmt0	leu1-32	his2	DS/E	ade6-210	poz1∆::KanMX4, Ch16 (m23:::ura4 Tel72; ade6-216)
SPJ3730	Mat1Msmt0	leu1-32	his2	D18	ade6-216	tls1-1::KanMX4, otr::ura4+
SPJ3739	h90	leu1-32	his2	DS/E	ade6-216	tls1-1::KanMX4, Kint2::ura4+
xt465	Mat1Msmt0	leu1-32	his2	DS/E or D18	ade6-210	tls1-1::NatMX6, ago1∆::KanMX6, otr::ura4+
xt446	Mat1Msmt0	leu1-32	his2	DS/E	ade6-216	tls1-1::KanMX4, dcr1∆::hphMX6, otr::ura4+
br160	Mat1Msmt0	leu1-32	his2	DS/E	ade6-216	dcr1∆::KanMX6, otr::ura4+

## Sheet: Table S2
Table S2 Primers used in this study
Name	Sequence	Annotation
Act1 RTp A	GGTGGTATGAAGCCGTTGAT	For qPCR as a control
Act1 RTp B	AGTGCTAACGCTGTGTGTGG
ura4 RT1	TACCTTTGGGACGTGGTCTC	For qPCR at ura4 gene
ura4 RT2	AGGAAATCGACGACCAGCTA
tlh1 RT 3	GTTTCTGGCAATGTCGGTTT	For qRT-PCR at tlh1
tlh1 RT 4	GGCGAATGTGTATGTTGTGC
dh RT 3	AATGACAAAGGTGCCGAATC	For qRT-PCR at dh
dh RT 4	CGTTGAATGTTGTTGCTTTCA
cenH-RT-D	TTCAAGTCTTCTTTATACGTTTGC	For qRT-PCR at cenH
cenH-RT-C	CCATAGTAGTATGGCTATGAATG
tpz1-splA	TGTCGTCTGGGGTAGAAGGT	For checking splicing of tpz1 mRNA
tpz1-splB	TGCATCGAATTGGATGTTCGT
tpz1-splC	CGTCTCAGAGCATTTCGGACT	For checking splicing of tpz1 mRNA
tpz1-splD	CCTCTTGCTTAACTTCTGGGGT
pot1-ex1f	CAAGCATGGGAGAGGACGTT	For checking splicing of pot1 mRNA
pot1-ex3r	TCACATGTTGGATCCCACAA
rap1-J	ATGATCTTGCTTACCATTAATTG	For qRT-PCR at rap1 intron2
rap1-Intron2-rv	GAATCAGATACAGGTGGTAAGCG
poz1-Intron-rv	TGATCGATTGGTTCCTGCTCTAG	For qRT-PCR at poz1 intron2
Poz1-g	GGGTAAGGACCAAATCAACG
wtf5-intron1-fw	CAGTCGGCCATGCAATGCACAC	For qRT-PCR at wtf5 intron1
wtf5-intron1-rv	TATCTGTCGTCCCATAAGAATGG
SPCC1529.01-intron3-fw	CAATGAAACACCTCAACTTACCG	For qRT-PCR at SPCC1529.01 intron3
SPCC1529.01-intron3-rv	ATATACCAGATGCTTGACTGCC
SPCC569.09-intron-fw	GTAGGTAATGCGGGAATTTTAG	For qRT-PCR at SPCC569.09 intron
SPCC569.09-intron-rv	TGTTACGAATGTTGGGTCTAAC
SPBCPT2R1.04c-intron-fw	GTATGTTTCCTTTATAGTGATGC	For qRT-PCR at SPBCPT2R1.04c intron
SPBCPT2R1.04c-intron-rv	CCAAGACTGCACCCAAGACTGC
pof2-intron2-fw	GTAAGTCTGTGGTTTTGACCTC	For qRT-PCR at pof2 intron2
pof2-intron2-rv	AGGACAAGCACGCCATCATGTC
SPBC21B10.15-intron-fw	GCTTTTTTCACTAACTCACGCAG	For qRT-PCR at SPBC21B10.15 intron
SPBC21B10.15-intron-rv	CAAGCTGTTTCGCCTGTTCTTGC

## Sheet: Table S3
Table S3. Mass spectrometry analysis of Tls1 associated proteins
Systematic Name	Protein Name	Cellular component	Saccharomyces cerevisiae	Homo sapiens	Spectral Count	Amino Acid	spectral_count_normalized to AA	Sequence Coverage
SPAC1D4.01	Tls1		×	C9orf78	387	254	1523.62	0.298
SPAC9.03c	Brr2	U5 snRNP, U4/U6.U5 snRNP complex	BRR2	SNRNP200	733	2176	336.857	0.349
SPBC215.12	Cwf10	U5 snRNP, U4/U6.U5 snRNP complex	SNU114	EFTUD2	47	984	47.7642	0.145
SPAC4F8.12c	Spp42	U5 snRNP, U4/U6.U5 snRNP complex	PRP8	PRPF8	85	2363	35.9712	0.124
SPBC1289.11	Spf38	U5 snRNP	×	SNRNP40	20	340	58.8235	0.153
SPBC83.09c	Snu40	U5 snRNP	LIN1	CD2BP2	4	408	9.80392	0.076
SPCC63.11	Prp28	U5 snRNP	PRP28	DDX23	62	662	93.6556	0.133
SPBC3E7.14	Smf1	Sm Core	SMX3	SNRPF	10	78	128.205	0.449
SPAC2C4.03c	Smd2	Sm Core	SMD2	SNRPD2	11	115	95.6522	0.243
SPBC19C2.14	Smd3	Sm Core	SMD3	SNRPD3	3	97	30.9278	0.196
SPAC26A3.08	Smb1	Sm Core	SMB1	SNRPB/SNRPN	3	147	20.4082	0.143
SPAC29A4.08c	Prp19	NTC	PRP19	CSTF1	10	488	20.4918	0.074
SPBC31F10.11c	Cwf4	NTC	CLF1	CRNKL1	4	674	5.93472	0.043
SPBC211.02c	Cwf3	NTC	SYF1	XAB2	4	790	5.06329	0.029
SPBC646.02	Cwf11	other	×	AQR	3	1284	2.33645	0.028
SPBC26H8.01	Nmt2				8	328	24.3902	0.091

## Sheet: Table S4
Table S4: Mass spectrometry analysis of Brr2 associated proteins
Systematic Name	Protein Name	Saccharomyces cerevisiae	Homo sapiens	Cellular component	Amino Acid	Spectral Count				Normalized Spectral Count				Sequence Coverage
						WT	WT	tls1∆	tls1∆	WT	WT	tls1∆	tls1∆	WT	WT	tls1∆	tls1∆
SPBC19C2.01	Cdc28	PRP2	DHX16	U5 snRNP, U4/U6.U5 snRNP complex	1055	48	43	86	70	45	41	82	66	0.234	0.254	0.355	0.372
SPBC215.12	Cwf10	SNU114	EFTUD2	U5 snRNP, U4/U6.U5 snRNP complex	984	311	309	466	457	316	314	474	464	0.537	0.553	0.624	0.705
SPAC4F8.12c	Spp42	PRP8	PRPF8	U5 snRNP, U4/U6.U5 snRNP complex	2363	1067	664	1427	889	452	281	604	376	0.612	0.545	0.639	0.649
SPAC9.03c	Brr2	BRR2	SNRNP200	U5 snRNP, U4/U6.U5 snRNP complex	2176	18778	13915	22606	13574	8630	6395	10389	6238	0.812	0.821	0.849	0.844
SPBC1289.11	Spf38	×	SNRNP40	U5 snRNP	340	155	137	167	179	456	403	491	526	0.744	0.8	0.721	0.776
SPAC3H5.04	Aar2	AAR2	AAR2	U5 snRNP	346	6	2	3	6	17	6	9	17	0.095	0.038	0.107	0.092
SPBC83.09c	Snu40	LIN1	CD2BP2	U5 snRNP	408	15	9	5	33	37	22	12	81	0.23	0.319	0.115	0.39
SPAC22F3.11c	Snu23	SNU23	ZMAT2	U4/U6.U5 snRNP complex	151	0	4	21	14	0	26	139	93	0	0.231	0.272	0.647
SPAC607.03c	Snu13	SNU13	NHP2L1	U4/U6.U5 snRNP complex	125	0	9	24	18	0	72	192	144	0	0.424	0.504	0.424
SPAC2F3.17c	Lsm6	LSM6	LSM6	U4/U6.U5 snRNP complex	75	0	0	4	0	0	0	53	0	0	0	0.32	0
SPBC19C2.08	Prp38	PRP38	PRPF38A	U4/U6.U5 snRNP complex	210	3	4	15	6	14	19	71	29	0.148	0.119	0.443	0.148
SPBC6B1.07	Prp1	PRP6	PRPF6	U4/U6.U5 snRNP complex	906	104	69	144	77	115	76	159	85	0.412	0.285	0.456	0.412
SPBC119.13c	Prp31	PRP31	PRPF31	U4/U6.U5 snRNP complex	518	61	52	63	65	118	100	122	125	0.456	0.463	0.284	0.695
SPBC30D10.06	Lsm4	LSM4	LSM4	U4/U6.U5 snRNP complex	121	6	0	6	13	50	0	50	107	0.248	0	0.256	0.339
SPBC9B6.05c	Lsm3	LSM3	LSM3	U4/U6.U5 snRNP complex	93	4	7	4	8	43	75	43	86	0.194	0.204	0.204	0.204
SPCC285.12	Lsm7	LSM7	LSM7	U4/U6.U5 snRNP complex	113	14	7	13	24	124	62	115	212	0.283	0.363	0.363	0.549
SPAC29E6.02	Prp3	PRP3	PRPF3	U4/U6.U5 snRNP complex	542	89	45	74	43	164	83	137	79	0.402	0.341	0.454	0.428
SPAC167.03c	Snu66	SNU66	SART1	U4/U6.U5 snRNP complex	649	58	57	43	92	89	88	66	142	0.414	0.419	0.362	0.572
SPAC227.12	Rna4	PRP4	PRPF4	U4/U6.U5 snRNP complex	462	94	39	60	37	203	84	130	80	0.615	0.323	0.524	0.32
SPCC16A11.05c	Dim1	DIB1	TXNL4A	U4/U6.U5 snRNP complex	142	15	5	5	9	106	35	35	63	0.246	0.232	0.19	0.268
SPBC20F10.09	Lsm5	LSM5	LSM5	U4/U6.U5 snRNP complex	80	0	0	0	2	0	0	0	25	0	0	0	0.662
SPBC887.05c	Cwf29	IST3	RBMX2	U2 snRNP	217	0	7	6	8	0	32	28	37	0	0.055	0.143	0.267
SPAC23H3.02c	Ini1	RDS3	PHF5A	U2 snRNP	117	10	16	35	27	85	137	299	231	0.274	0.239	0.427	0.299
SPAC31G5.01	Sap49	HSH49	SF3B4	U2 snRNP	335	8	3	24	16	24	9	72	48	0.107	0.107	0.343	0.412
SPBC211.05	splicing factor 3B	YSF3	SF3B5	U2 snRNP	85	8	3	21	70	94	35	247	824	0.388	0.412	0.682	0.447
SPAC22A12.09c	Sap114	PRP21	SF3A1	U2 snRNP	481	71	75	134	80	148	156	279	166	0.59	0.522	0.609	0.605
SPAC27F1.09c	Sap155	HSH155	SF3B1	U2 snRNP	1166	106	91	199	169	91	78	171	145	0.381	0.449	0.511	0.475
SPAC22F8.10c	Sap145	CUS1	SF3B2	U2 snRNP	601	54	46	87	46	90	77	145	77	0.424	0.419	0.398	0.483
SPAPJ698.03c	Sap130	RSE1	SF3B3	U2 snRNP	1206	102	58	159	99	85	48	132	82	0.318	0.28	0.464	0.376
SPBC21C3.05	Sap62	PRP11	SF3A2	U2 snRNP	217	34	52	51	40	157	240	235	184	0.604	0.728	0.571	0.627
SPBC1861.08c	Lea1	LEA1	SNRPA1	U2 snRNP	237	66	62	85	67	278	262	359	283	0.803	0.782	0.799	0.795
SPBC8D2.09c	Msl1	MSL1	SNRPA/SNRPB2	U2 snRNP	111	14	11	18	7	126	99	162	63	0.225	0.162	0.288	0.324
SPBC29A3.07c	Sap14	×	SF3B2	U2 snRNP	114	41	13	50	10	360	114	439	88	0.461	0.461	0.696	0.461
SPBC36.09	Sap61	PRP9	SF3A3	U2 snRNP	492	90	49	102	73	183	100	207	148	0.413	0.313	0.439	0.486
SPAC26A3.08	Smb1	SMB1	SNRPB/SNRPN	Sm Core	147	63	73	128	71	429	497	871	483	0.558	0.612	0.667	0.714
SPAC27D7.07c	Smd1	SMD1	SNRPD1	Sm Core	117	42	71	65	33	359	607	556	282	0.573	0.573	0.573	0.573
SPBC19C2.14	Smd3	SMD3	SNRPD3	Sm Core	97	66	61	98	68	680	629	1010	701	0.68	0.412	0.68	0.639
SPAC2C4.03c	Smd2	SMD2	SNRPD2	Sm Core	115	45	47	65	53	391	409	565	461	0.557	0.557	0.557	0.626
SPBC4B4.05	Smg1	SMX2	SNRPGP15/SNRPG	Sm Core	77	22	39	31	16	286	506	403	208	0.701	0.597	0.688	0.468
SPBC3E7.14	Smf1	SMX3	SNRPF	Sm Core	78	63	33	55	69	808	423	705	885	0.705	0.551	0.705	0.705
SPBC11G11.06c	Sme1	SME1	SNRPE	Sm Core	84	205	60	31	115	2440	714	369	1369	0.476	0.75	0.702	0.75
SPBC32F12.05c	Cwf12	ISY1	ISY1	NTC	217	20	15	33	32	92	69	152	147	0.488	0.3	0.59	0.645
SPBC211.02c	Cwf3	SYF1	XAB2	NTC	790	114	105	165	119	144	133	209	151	0.444	0.454	0.528	0.422
SPAC29A4.08c	Prp19	PRP19	CSTF1	NTC	488	130	115	155	114	266	236	318	234	0.357	0.432	0.449	0.48
SPBC6B1.10	Prp17	CDC40	CDC40	NTC	558	99	108	116	97	177	194	208	174	0.52	0.541	0.616	0.616
SPBP22H7.07	Prp5	PRP46	PLRG1	NTC	473	87	91	92	155	184	192	195	328	0.537	0.554	0.556	0.691
SPCC550.02c	Cwf5	ECM2	RBM22	NTC	354	65	69	68	91	184	195	192	257	0.545	0.455	0.506	0.565
SPAC644.12	Cdc5	CEF1	CDC5L	NTC	757	117	119	116	167	155	157	153	221	0.548	0.452	0.503	0.565
SPBC31F10.11c	Cwf4	CLF1	CRNKL1	NTC	674	170	140	167	141	252	208	248	209	0.507	0.467	0.57	0.522
SPAC3A12.11c	Cwf2	CWC2	RBM22	NTC	388	55	66	47	54	142	170	121	139	0.469	0.436	0.51	0.673
SPCC188.11	Prp45	PRP45	SNW1	NTC	557	109	108	78	101	196	194	140	181	0.555	0.472	0.451	0.659
SPBC337.06c	Cwf15	CWC15	CWC15	NTC	265	32	42	22	55	121	158	83	208	0.358	0.434	0.381	0.509
SPBC28F2.04c	Cwf7	SNT309	BCAS2	NTC	187	69	79	42	72	369	422	225	385	0.599	0.535	0.529	0.701
SPBC3E7.13c	Syf2	SYF2	SYF2	NTC	229	32	40	6	36	140	175	26	157	0.441	0.555	0.231	0.62
SPAC4D7.13	Usp104	PRP40	PRPF40A/PRPF40B	other	695	0	4	4	0	0	6	6	0	0	0.101	0.039	0
SPAC10F6.02c	Prp22	PRP22	DHX8	other	1168	5	9	34	18	4	8	29	15	0.029	0.027	0.108	0.093
SPAC1782.03	Saf3	×	MFAP1	other	355	5	14	32	26	14	39	90	73	0.079	0.146	0.27	0.313
SPBC13E7.01	Cwf22	CWC22	CWC22	other	886	30	30	76	48	34	34	86	54	0.171	0.145	0.24	0.266
SPBC1289.12	Usp109	×	×	other	365	2	2	5	2	5	5	14	5	0.023	0.108	0.077	0.045
SPCC825.05c	SRRM1	×	SRRM1	other	301	3	0	7	6	10	0	23	20	0.08	0	0.173	0.086
SPBC646.02	Cwf11	×	AQR	other	1284	160	146	256	172	125	114	199	134	0.347	0.382	0.502	0.456
SPBC13E7.02	SPBC13E7.02	CWC24	RNF113A/RNF113B	other	533	30	25	46	18	56	47	86	34	0.291	0.208	0.311	0.251
SPAC1952.06c	SPAC1952.06c	×	CTNNBL1	other	564	6	11	9	24	11	20	16	43	0.089	0.135	0.106	0.3
SPBC16H5.10c	Prp43	PRP43	DHX15	other	735	101	103	148	111	137	140	201	151	0.547	0.543	0.54	0.592
SPBC1711.17	Prp16	PRP16	DHX38	other	1173	103	99	145	102	88	84	124	87	0.433	0.41	0.435	0.464
SPAC17H9.02	mtl1	MTR4	SKIV2L2	other	1030	28	16	39	17	27	16	38	17	0.194	0.129	0.245	0.194
SPCC1620.10	Cwf26	BUD13	BUD13	other	306	34	29	34	30	111	95	111	98	0.487	0.288	0.389	0.454
SPBC18H10.10c	Saf4	×	CCDC130	other	299	2	6	2	0	7	20	7	0	0.102	0.177	0.112	0
SPBC24C6.11	Cwf14	BUD31	BUD31	other	146	20	12	20	19	137	82	137	130	0.336	0.219	0.349	0.459
SPBC577.07	Ubp10	SAD1	USP39	other	502	18	22	18	29	36	44	36	58	0.263	0.211	0.323	0.376
SPBC16H5.05c	Cyp7	CWC27	CWC27	other	463	10	14	10	28	22	30	22	60	0.11	0.199	0.151	0.4
SPAC23D3.08	Usp108	×	PCBP1/PCBP2/PCBP3	other	337	4	0	4	5	12	0	12	15	0.074	0	0.145	0.131
SPAC20H4.09	SPAC20H4.09	×	DHX35	other	647	5	0	5	0	8	0	8	0	0.06	0	0.079	0
SPAC1486.03c	SPAC1486.03c	SPP382	TFIP11	other	797	79	65	78	62	99	82	98	78	0.32	0.312	0.351	0.383
SPBC1709.04c	Cyp3	×	PPIH	other	173	13	10	12	7	75	58	69	40	0.497	0.428	0.272	0.364
SPCC1281.02c	Spf30	×	SMNDC1	other	311	19	13	17	17	61	42	55	55	0.315	0.183	0.27	0.161
SPCP1E11.07c	Cwf18	×	CCDC12	other	142	29	16	25	24	204	113	176	169	0.479	0.613	0.606	0.592
SPCC1840.10	Lsm8	LSM8	NAA38	other	94	17	14	12	8	181	149	128	85	0.798	0.723	0.564	0.489
SPBC3B9.02c	Cwf28	SPP2	GPKOW	other	381	30	17	20	44	79	45	52	115	0.467	0.299	0.352	0.486
SPAC30D11.09	Cwf19	×	CWF19L2	other	639	28	37	17	27	44	58	27	42	0.282	0.255	0.221	0.283
SPAC4A8.09c	Cwf21	CWC21	SRRM2	other	293	15	17	9	14	51	58	31	48	0.273	0.29	0.225	0.246
SPAC17A2.08c	Ntr2	NTR2	×	other	361	61	38	35	40	169	105	97	111	0.6	0.644	0.689	0.807
SPBC4B4.09	Usp105	PRP39	PRPF39	other	612	8	7	4	2	13	11	7	3	0.144	0.145	0.074	0.026
SPAC2F3.14c	Saf2	×	×	other	331	5	0	2	7	15	0	6	21	0.199	0	0.142	0.166
SPCC63.11	Prp28	PRP28	DDX23	other	662	0	3	0	2	0	5	0	3	0	0.077	0	0.06
SPBC365.05c	Slu7	SLU7	SLU7	other	379	0	7	0	7	0	18	0	18	0	0.232	0	0.285
SPAC16.02c	Srp2	NPL3	SRSF4/SRSF5/SRSF6	other	365	0	4	0	5	0	11	0	14	0	0.118	0	0.192
SPCC4B3.14	Cwf20	×	PRCC	other	290	0	0	0	2	0	0	0	7	0	0	0	0.086
SPCC188.08c	Ubp5				1108	0	3	2	20	0	3	2	18	0	0.042	0.016	0.118
SPAC1565.05	SPAC1565.05				773	0	3	2	4	0	4	3	5	0	0.054	0.049	0.047
SPBC29A3.06	SPBC29A3.06				555	0	2	2	3	0	4	4	5	0	0.05	0.04	0.071
SPAC22H12.02	Tfg3				241	0	3	2	3	0	12	8	12	0	0.183	0.17	0.224
SPBC18H10.07	SPBC18H10.07				224	0	4	4	8	0	18	18	36	0	0.201	0.268	0.42
SPAC31G5.18c	Sde2				263	2	0	7	0	8	0	27	0	0.099	0	0.228	0
SPAC24B11.10c	Cfh1				932	5	0	11	4	5	0	12	4	0.013	0	0.013	0.013
SPBC20F10.05	Nrl1				972	13	9	25	15	13	9	26	15	0.061	0.091	0.151	0.103
SPBC14F5.05c	Sam1				382	4	0	7	4	10	0	18	10	0.055	0	0.113	0.102
SPBC19C7.06	SPBC19C7.06				716	6	0	8	5	8	0	11	7	0.102	0	0.126	0.088
SPAC20H4.06c	SPAC20H4.06c				534	6	4	8	11	11	7	15	21	0.075	0.062	0.144	0.2
SPAC21E11.05c	Cyp8				516	19	20	24	30	37	39	47	58	0.287	0.18	0.3	0.267
SPBC28F2.03	Cyp2				162	21	21	25	22	130	130	154	136	0.503	0.181	0.503	0.29
SPBC215.15	Sec13				297	2	3	2	0	7	10	7	0	0.104	0.101	0.091	0
SPAC140.04	Ctr1				295	7	4	7	12	24	14	24	41	0.244	0.098	0.278	0.207
SPAC17A5.01	SPAC17A5.01				948	3	0	3	0	3	0	3	0	0.013	0	0.013	0
SPBC3E7.08c	Rad13				1112	10	38	6	28	9	34	5	25	0.018	0.018	0.031	0.018
SPBC428.12c	SPBC428.12c				116	10	7	6	20	86	60	52	172	0.517	0.517	0.517	0.517
SPBC887.15c	Sur2				293	4	6	2	0	14	20	7	0	0.082	0.082	0.078	0
SPAC1002.10c	Sgt1				590	24	10	11	31	41	17	19	53	0.331	0.308	0.181	0.307
SPAC644.13c	Yip4				225	14	10	0	0	62	44	0	0	0.262	0.089	0	0
SPCC320.08	SPCC320.08				505	23	7	0	0	46	14	0	0	0.174	0.129	0	0
SPBC16H5.06	Rip1				228	7	11	0	6	31	48	0	26	0.241	0.158	0	0.039
SPBC16D10.06	Zrt1				408	9	4	0	0	22	10	0	0	0.061	0.039	0	0
SPCC338.15	Wbp1				437	7	5	0	0	16	11	0	0	0.11	0.087	0	0
SPAC19G12.08	SPAC19G12.08				347	5	9	0	0	14	26	0	0	0.156	0.187	0	0
SPBC2A9.05c	Tvp23				219	3	4	0	0	14	18	0	0	0.183	0.183	0	0
SPBC36.03c	SPBC36.03c				538	7	6	0	0	13	11	0	0	0.126	0.02	0	0
SPCC594.02c	SPCC594.02c				489	6	7	0	5	12	14	0	10	0.141	0.229	0	0.149
SPBC3E7.15c	Lac1				384	3	4	0	0	8	10	0	0	0.068	0.094	0	0
SPCC4B3.03c	SPCC4B3.03c				679	5	13	0	0	7	19	0	0	0.049	0.197	0	0
SPCC1442.10c	Rpb3				297	2	2	0	0	7	7	0	0	0.135	0.091	0	0
SPBC418.02	SPBC418.02				695	4	14	0	3	6	20	0	4	0.08	0.103	0	0.075
SPBC13G1.10c	Slh1				1935	8	5	0	0	4	3	0	0	0.009	0.009	0	0
SPBC14F5.07	Doa10				1242	2	6	0	0	2	5	0	0	0.025	0.056	0	0

## Sheet: Table S5
Table S5: Mass spectrometry analysis of Cwf14-myc associated proteins
Systematic Name	Protein Name	Saccharomyces cerevisiae	Homo sapiens	Cellular component	Amino Acid	Spectral Count		Normalized Spectual count		Sequence Coverage
						WT	tls1∆	WT	tls1∆	WT	tls1∆
SPBC215.12	Cwf10	SNU114	EFTUD2	U5 snRNP, U4/U6.U5 snRNP complex	984	832	660	845.528	670.732	0.656	0.665
SPAC4F8.12c	Spp42	PRP8	PRPF8	U5 snRNP, U4/U6.U5 snRNP complex	2363	1550	1404	655.946	594.16	0.667	0.681
SPBC19C2.01	Cdc28	PRP2	DHX16	U5 snRNP, U4/U6.U5 snRNP complex	1055	42	48	39.8104	45.4976	0.194	0.265
SPAC9.03c	Brr2	BRR2	SNRNP200	U5 snRNP, U4/U6.U5 snRNP complex	2176	50	78	22.9779	35.8456	0.18	0.251
SPBC1289.11	Spf38	×	SNRNP40	U5 snRNP	340	371	333	1091.18	979.412	0.838	0.744
SPAC607.03c	Snu13	SNU13	NHP2L1	U4/U6.U5 snRNP complex	125	7	15	56	120	0.424	0.504
SPBC6B1.07	Prp1	PRP6	PRPF6	U4/U6.U5 snRNP complex	906	3	4	3.31126	4.41501	0.022	0.022
SPBC1861.08c	Lea1	LEA1	SNRPA1	U2 snRNP	237	185	143	780.591	603.376	0.866	0.845
SPBC8D2.09c	Msl1	MSL1	SNRPA/SNRPB2	U2 snRNP	111	22	20	198.198	180.18	0.414	0.414
SPBC29A3.07c	Sap14	×	SF3B2	U2 snRNP	114	11	19	96.4912	166.667	0.435	0.704
SPAC23H3.02c	Ini1	RDS3	PHF5A	U2 snRNP	117	5	2	42.735	17.094	0.308	0.231
SPAC22A12.09c	Sap114	PRP21	SF3A1	U2 snRNP	481	15	24	31.185	49.896	0.206	0.308
SPAC22F8.10c	Sap145	CUS1	SF3B2	U2 snRNP	601	18	37	29.9501	61.5641	0.211	0.318
SPAPJ698.03c	Sap130	RSE1	SF3B3	U2 snRNP	1206	34	71	28.1924	58.8723	0.192	0.317
SPBC21C3.05	Sap62	PRP11	SF3A2	U2 snRNP	217	5	13	23.0415	59.9078	0.207	0.456
SPBC36.09	Sap61	PRP9	SF3A3	U2 snRNP	492	9	24	18.2927	48.7805	0.159	0.226
SPAC27F1.09c	Sap155	HSH155	SF3B1	U2 snRNP	1166	18	36	15.4374	30.8748	0.118	0.269
SPAC31G5.01	Sap49	HSH49	SF3B4	U2 snRNP	335	2	5	5.97015	14.9254	0.125	0.191
SPBC887.05c	Cwf29	IST3	RBMX2	U2 snRNP	217	0	8	0	36.8664	0	0.106
SPBC19C2.14	Smd3	SMD3	SNRPD3	Sm Core	97	188	192	1938.14	1979.38	0.567	0.701
SPBC4B4.05	Smg1	SMX2	SNRPGP15/SNRPG	Sm Core	77	89	86	1155.84	1116.88	0.792	0.818
SPAC2C4.03c	Smd2	SMD2	SNRPD2	Sm Core	115	108	91	939.13	791.304	0.591	0.591
SPAC26A3.08	Smb1	SMB1	SNRPB/SNRPN	Sm Core	147	123	138	836.735	938.776	0.687	0.551
SPBC11G11.06c	Sme1	SME1	SNRPE	Sm Core	84	60	71	714.286	845.238	0.75	0.75
SPBC3E7.14	Smf1	SMX3	SNRPF	Sm Core	78	49	29	628.205	371.795	0.705	0.705
SPAC27D7.07c	Smd1	SMD1	SNRPD1	Sm Core	117	54	55	461.538	470.085	0.573	0.573
SPBC28F2.04c	Cwf7	SNT309	BCAS2	NTC	187	319	325	1705.88	1737.97	0.749	0.695
SPBP22H7.07	Prp5	PRP46	PLRG1	NTC	473	587	464	1241.01	980.973	0.765	0.751
SPAC29A4.08c	Prp19	PRP19	CSTF1	NTC	488	508	380	1040.98	778.689	0.564	0.545
SPCC550.02c	Cwf5	ECM2	RBM22	NTC	354	365	299	1031.07	844.633	0.799	0.811
SPBC211.02c	Cwf3	SYF1	XAB2	NTC	790	795	647	1006.33	818.987	0.791	0.78
SPBC32F12.05c	Cwf12	ISY1	ISY1	NTC	217	209	192	963.134	884.793	0.806	0.843
SPBC6B1.10	Prp17	CDC40	CDC40	NTC	558	535	449	958.781	804.659	0.715	0.683
SPBC31F10.11c	Cwf4	CLF1	CRNKL1	NTC	674	608	514	902.077	762.611	0.723	0.734
SPAC644.12	Cdc5	CEF1	CDC5L	NTC	757	678	544	895.641	718.626	0.748	0.754
SPAC3A12.11c	Cwf2	CWC2	RBM22	NTC	388	285	254	734.536	654.639	0.688	0.706
SPCC188.11	Prp45	PRP45	SNW1	NTC	557	403	448	723.519	804.309	0.668	0.668
SPBC3E7.13c	Syf2	SYF2	SYF2	NTC	229	131	118	572.052	515.284	0.616	0.598
SPBC337.06c	Cwf15	CWC15	CWC15	NTC	265	146	146	550.943	550.943	0.551	0.483
SPBC24C6.11	Cwf14	BUD31	BUD31	other	146	551	434	3773.97	2972.6	0.795	0.829
SPBC646.02	Cwf11	×	AQR	other	1284	918	800	714.953	623.053	0.646	0.663
SPAC30D11.09	Cwf19	×	CWF19L2	other	639	329	218	514.867	341.158	0.551	0.507
SPCP1E11.07c	Cwf18	×	CCDC12	other	142	67	53	471.831	373.239	0.634	0.634
SPAC4A8.09c	Cwf21	CWC21	SRRM2	other	293	75	60	255.973	204.778	0.41	0.454
SPBC18H10.10c	Saf4	×	CCDC130	other	299	27	30	90.301	100.334	0.337	0.276
SPBC13E7.01	Cwf22	CWC22	CWC22	other	886	66	123	74.4921	138.826	0.239	0.313
SPCC1620.10	Cwf26	BUD13	BUD13	other	306	16	27	52.2876	88.2353	0.15	0.356
SPBC13E7.02	SPBC13E7.02	CWC24	RNF113A/RNF113B	other	533	26	36	48.7805	67.5422	0.174	0.3
SPAC20H4.09	SPAC20H4.09	×	DHX35	other	647	22	19	34.0031	29.3663	0.295	0.261
SPAC10F6.02c	Prp22	PRP22	DHX8	other	1168	22	43	18.8356	36.8151	0.164	0.249
SPBC16H5.10c	Prp43	PRP43	DHX15	other	735	7	13	9.52381	17.6871	0.042	0.143
SPAC1952.06c	SPAC1952.06c	×	CTNNBL1	other	564	4	5	7.0922	8.86525	0.06	0.09
SPBC1711.17	Prp16	PRP16	DHX38	other	1173	8	9	6.82012	7.67263	0.014	0.015
SPBC16H5.05c	Cyp7	CWC27	CWC27	other	463	3	6	6.47948	12.959	0.102	0.125
SPBC3B9.02c	Cwf28	SPP2	GPKOW	other	381	2	14	5.24934	36.7454	0.131	0.399
SPBC365.05c	Slu7	SLU7	SLU7	other	379	0	10	0	26.3852	0	0.069
SPBC713.05	SPBC713.05	×	WDR83	other	297	13	13	43.771	43.771	0.212	0.31
SPBC146.05c	Cwf25	CWC25	CWC25	other	376	2	3	5.31915	7.97872	0.053	0.072
SPAC19G12.07c	Rsd1	×	RBM23/RBM39	other	603	3	0	4.97512	0	0.061	0
SPBC28F2.03	Cyp2				162	69	57	425.926	351.852	0.523	0.523
SPBC428.12c	SPBC428.12c				116	28	23	241.379	198.276	0.517	0.517
SPAC26H5.09c	SPAC26H5.09c				369	68	69	184.282	186.992	0.369	0.382
SPBC16E9.02c	SPBC16E9.02c				569	98	106	172.232	186.292	0.446	0.492
SPCC364.02c	Bis1				384	62	76	161.458	197.917	0.513	0.56
SPAC20H4.06c	SPAC20H4.06c				534	24	30	44.9438	56.1798	0.251	0.393
SPAC21E11.05c	Cyp8				516	23	27	44.5736	52.3256	0.05	0.151
SPAC222.06	Mak16				302	9	0	29.8013	0	0.129	0
SPCC162.11c	SPCC162.11c				454	13	0	28.6344	0	0.15	0
SPBC23G7.07c	Cms1				277	7	0	25.2708	0	0.108	0
SPAC23H4.10c	SPAC23H4.10c				518	9	11	17.3745	21.2355	0.114	0.18
SPCC5E4.10c	SPCC5E4.10c				198	3	3	15.1515	15.1515	0.139	0.297
SPCPB16A4.05c	UREG				286	4	2	13.986	6.99301	0.091	0.091
SPAC2C4.12c	Tpt1				365	5	4	13.6986	10.9589	0.069	0.108
SPBC16C6.09	Ogm4				778	10	11	12.8535	14.1388	0.018	0.018
SPCC18.05c	SPCC18.05c				502	5	5	9.96016	9.96016	0.068	0.102
SPAC17D4.01	SPAC17D4.01				308	3	0	9.74026	0	0.075	0
SPAC1556.07	Pmm1				257	2	4	7.7821	15.5642	0.113	0.171
SPCC18.12c	Utp23				260	2	2	7.69231	7.69231	0.092	0.092
SPAC31G5.18c	Sde2				263	2	2	7.60456	7.60456	0.137	0.068
SPBC19G7.10c	SPBC19G7.10c				754	4	2	5.30504	2.65252	0.032	0.034
SPBC428.19c	Utp15				494	2	4	4.04858	8.09717	0.059	0.144
SPBC13G1.10c	Slh1				1935	3	0	1.55039	0	0.029	0
SPCC970.10c	Brl2				680	0	4	0	5.88235	0	0.075
SPBC9B6.07	SPBC9B6.07				217	0	3	0	13.8249	0	0.12
SPBC713.04c	Utp1				854	0	3	0	3.51288	0	0.04
SPBC530.14c	Dsk1				544	0	7	0	12.8676	0	0.151
SPBC354.15	SPBC354.15				412	0	3	0	7.28155	0	0.031
SPBC215.06c	SPBC215.06c				180	0	4	0	22.2222	0	0.107
SPBC1A4.07c	Sof1				436	0	3	0	6.88073	0	0.05
SPAC22F8.09	Rrp16				419	0	4	0	9.54654	0	0.026
SPBC19C7.06	SPBC19C7.06				716	0	4	0	5.58659	0	0.08
SPBC14F5.05c	Sam1				382	0	4	0	10.4712	0	0.115

## Sheet: Table S6
Table S6: Exon-exon junction counts across all samples.
chromosome number	intron start	intron end	WT (per million reads)	tls1∆ (per million reads)	tls1∆/WT ratio
I	9365	9650	9.24831	18.7055	2.02258
I	22076	22131	1.76158	0.940221	0.533737
I	29227	29285	8.61917	2.67221	0.310031
I	31557	31767	2.73674	0.989707	0.361637
I	31913	32162	3.30297	0.643309	0.194767
I	46143	46207	5.00163	5.24545	1.04875
I	52240	52317	9.97181	2.42478	0.243164
I	52537	52590	1.13245	0.593824	0.524373
I	77267	77326	1.63575	0.148456	0.0907569
I	100296	100554	0.503309	0.197941	0.39328
I	101869	101871	7.73838	16.4291	2.12307
I	129059	129102	3.08277	1.78147	0.577881
I	129127	129171	3.14568	2.22684	0.707904
I	157711	158255	0.503309	0.395883	0.78656
I	180528	180585	14.0927	13.559	0.962131
I	180721	180889	3.36588	4.50317	1.33789
I	181436	181484	1.76158	1.53405	0.870834
I	181574	181631	2.89403	3.7114	1.28243
I	181749	182000	2.01324	1.92993	0.95862
I	189040	189096	0.534766	0.494853	0.925364
I	190584	190729	1.03808	0.643309	0.619714
I	195258	195507	2.79966	2.87015	1.02518
I	196174	196220	1.25827	1.43507	1.14051
I	228232	228311	4.65561	2.82066	0.605864
I	235053	235102	0.817877	0.791765	0.968073
I	241537	241588	8.83937	8.61045	0.974102
I	241709	241756	14.9105	14.0044	0.939225
I	242815	242916	5.44203	7.47229	1.37307
I	250549	250606	1.47847	1.63302	1.10453
I	251745	251862	1.32119	1.6825	1.27348
I	252337	252391	12.3625	9.94655	0.804573
I	252752	253589	11.1357	13.46	1.20872
I	256134	256344	3.77482	2.96912	0.78656
I	256370	256426	2.548	2.57324	1.0099
I	256445	256541	2.57946	2.82066	1.09351
I	256612	256683	1.54138	2.12787	1.38049
I	256750	256796	1.03808	1.38559	1.33477
I	257009	257054	1.57284	1.38559	0.880947
I	257070	257115	2.07615	2.0289	0.977241
I	257181	257228	1.88741	1.97941	1.04875
I	258184	258219	1.47847	2.72169	1.84088
I	259120	259160	1.76158	2.12787	1.20793
I	259315	259355	1.50993	1.18765	0.78656
I	259782	259843	1.88741	1.3361	0.707904
I	272116	272169	3.24005	4.50317	1.38984
I	272190	272256	2.23343	3.21655	1.44018
I	289985	290186	3.24005	4.80008	1.48148
I	301263	301435	3.61753	3.46397	0.957551
I	301520	301587	2.9884	2.91964	0.97699
I	303231	303333	1.66721	2.47427	1.48407
I	303640	303715	3.68045	2.12787	0.578155
I	303793	303851	2.57946	0.395883	0.153475
I	304535	304673	4.62415	5.54236	1.19857
I	304731	304770	5.9768	7.91765	1.32473
I	304860	304918	4.18376	4.70111	1.12366
I	304955	304999	2.64237	3.56294	1.34839
I	305764	305811	7.67546	6.28464	0.818796
I	305876	306089	9.81453	8.01663	0.816812
I	306210	306315	14.596	11.9755	0.820463
I	306419	306467	15.697	13.0146	0.829119
I	309719	309758	4.68707	3.76089	0.802396
I	309839	309888	2.51655	2.07838	0.825888
I	310790	310836	14.6903	7.91765	0.53897
I	311180	311298	5.00163	2.72169	0.544161
I	311331	311370	3.9321	2.52375	0.641833
I	312212	312273	2.42218	1.92993	0.796775
I	317469	317513	1.47847	1.48456	1.00412
I	318172	318220	1.32119	0.692795	0.524373
I	324407	324461	8.33606	6.92795	0.831082
I	325166	325224	6.13408	5.0475	0.822862
I	326856	326941	4.97018	4.84956	0.975732
I	327391	327497	6.19699	3.76089	0.606889
I	333239	333290	1.6043	2.12787	1.32636
I	334782	334829	5.5364	7.71971	1.39436
I	346051	346113	3.30297	4.4042	1.33341
I	346244	346306	1.85595	2.22684	1.19984
I	346439	346543	1.79304	2.27633	1.26953
I	350511	350574	9.37413	15.4394	1.64702
I	350598	350670	12.0794	18.8539	1.56083
I	351199	351294	9.43705	11.3816	1.20606
I	351894	351959	7.58109	11.1342	1.46868
I	356433	356510	2.548	2.27633	0.893376
I	356592	356634	3.14568	2.27633	0.723635
I	356904	356983	2.13906	1.3361	0.624621
I	366817	366872	3.86919	3.76089	0.972009
I	366891	366967	4.78144	4.89905	1.0246
I	367040	367104	7.86421	6.53206	0.830607
I	367189	367292	4.71852	4.60214	0.975334
I	367348	367394	4.97018	4.10728	0.826386
I	368142	368312	0.471852	0.791765	1.67799
I	375830	376093	10.7268	13.9054	1.29632
I	376446	376843	10.0347	9.84758	0.98135
I	376931	376992	7.67546	7.0764	0.921951
I	384349	384479	2.01324	1.73199	0.8603
I	384590	384985	1.73013	1.73199	1.00108
I	385060	385124	1.79304	1.92993	1.07634
I	385887	385937	2.73674	3.01861	1.10299
I	386043	386106	2.13906	2.07838	0.971633
I	386394	386457	14.8476	19.5467	1.31649
I	386614	386785	19.5347	22.2684	1.13994
I	388415	388451	1.06953	1.83096	1.71192
I	388621	388720	1.50993	1.58353	1.04875
I	388813	388858	1.85595	1.03919	0.559924
I	389564	389616	8.83937	6.73001	0.761367
I	391915	391955	1.85595	1.53405	0.826554
I	392612	392651	2.13906	1.43507	0.670889
I	392787	392827	1.19536	0.346397	0.289785
I	394611	394655	1.25827	0.494853	0.39328
I	395123	395166	1.19536	0.890736	0.745162
I	396502	396545	0.817877	0.544339	0.665551
I	396741	396780	1.85595	1.13816	0.61325
I	401871	401971	1.6043	1.58353	0.987055
I	405079	405137	2.3278	2.27633	0.977885
I	405202	405240	0.880791	0.890736	1.01129
I	405924	405963	2.23343	1.83096	0.819795
I	406032	406133	1.91887	1.78147	0.928398
I	406168	406267	2.13906	2.07838	0.971633
I	406460	406502	2.10761	1.92993	0.915696
I	414629	414683	3.77482	3.21655	0.852106
I	415685	415762	1.8245	1.6825	0.922173
I	418720	418758	0.503309	0.544339	1.08152
I	419220	419267	0.849334	1.23713	1.45659
I	419502	419601	0.786421	0.544339	0.692173
I	422887	422925	2.35926	2.27633	0.964847
I	423153	423198	2.7682	1.73199	0.625672
I	423307	423356	1.57284	1.3361	0.849484
I	426069	426105	1.50993	1.83096	1.21261
I	426322	426363	1.54138	1.18765	0.770507
I	427943	427985	0.251655	0.544339	2.16304
I	428590	428652	0.723507	0.148456	0.205189
I	432982	433027	4.27813	2.82066	0.659322
I	433113	433153	3.46025	3.51346	1.01538
I	434831	434875	6.22845	3.11758	0.500538
I	436381	436429	1.00662	0.940221	0.93404
I	436935	437005	1.50993	1.43507	0.950426
I	437580	437623	0.975162	1.23713	1.26864
I	437797	437836	0.503309	0.148456	0.29496
I	437807	437852	1.25827	1.53405	1.21917
I	438881	439117	0.629136	0.494853	0.78656
I	449241	449294	1.76158	1.18765	0.674194
I	472802	472857	3.17714	2.96912	0.934526
I	476053	476098	5.72514	10.293	1.79785
I	478606	478654	1.19536	1.28662	1.07634
I	482185	482285	1.32119	1.63302	1.23602
I	486131	486187	2.57946	2.3753	0.92085
I	486597	486648	1.66721	1.73199	1.03885
I	486822	486866	1.95032	1.48456	0.761187
I	486931	486983	1.06953	0.74228	0.694023
I	487093	487132	1.06953	1.03919	0.971633
I	488517	488573	1.88741	1.23713	0.655466
I	489029	489073	0.880791	0.791765	0.898925
I	490262	490337	2.51655	2.32581	0.924208
I	490771	490811	1.6043	1.23713	0.771137
I	490931	490978	2.48509	2.0289	0.816429
I	491149	491185	2.23343	2.0289	0.908421
I	491858	491904	2.92548	1.48456	0.507458
I	492476	492511	5.66223	4.15677	0.734122
I	492630	492672	3.52316	1.38559	0.39328
I	494385	494422	3.42879	2.07838	0.606156
I	494615	494666	4.08939	2.72169	0.665551
I	498173	498214	0.69205	0.544339	0.78656
I	501248	501365	1.57284	1.3361	0.849484
I	508159	508202	7.01487	7.47229	1.06521
I	509485	509562	8.46189	8.41251	0.994165
I	509603	509647	8.80791	8.46199	0.960726
I	510720	510779	2.45363	2.72169	1.10925
I	511070	511166	3.30297	3.21655	0.973836
I	513858	513907	2.73674	3.41449	1.24765
I	513998	514045	6.16554	5.93824	0.963134
I	514169	514243	5.37912	5.29493	0.98435
I	515082	515221	1.63575	1.63302	0.998326
I	515482	515533	3.80628	2.72169	0.715054
I	515833	515895	0.408939	0.940221	2.29917
I	520694	520799	2.04469	1.3361	0.65345
I	521133	521214	10.9155	7.81868	0.716291
I	526692	526854	0.629136	0.346397	0.550592
I	527166	527322	0.377482	0.791765	2.09749
I	528064	528123	5.28475	4.94853	0.936381
I	528269	528325	7.32944	6.77949	0.924967
I	528460	528566	6.07117	6.0867	1.00256
I	528625	528672	4.5927	4.4042	0.958956
I	538628	538674	1.03808	1.43507	1.38244
I	539322	539364	0.754964	1.23713	1.63867
I	539963	540009	1.03808	0.148456	0.143011
I	564464	564552	2.20198	3.11758	1.41581
I	570406	570548	1.54138	1.43507	0.93103
I	570647	570884	1.66721	1.28662	0.771719
I	574224	574268	4.84435	5.83927	1.20538
I	578586	578680	2.42218	0.841251	0.347312
I	579789	579834	2.548	2.22684	0.873955
I	579899	579952	3.71191	3.61243	0.973201
I	580250	580295	3.55462	2.3753	0.668228
I	580983	581083	2.67383	2.12787	0.795813
I	581216	581294	3.24005	2.57324	0.794196
I	588030	588122	4.3725	5.93824	1.35809
I	588059	588122	1.25827	1.03919	0.825888
I	591246	591417	3.74336	3.46397	0.925364
I	594731	594770	1.8245	2.47427	1.35614
I	594859	594899	2.9884	2.22684	0.745162
I	601282	601326	5.19038	4.75059	0.915269
I	601425	601474	2.17052	2.07838	0.957551
I	605355	605437	1.00662	0.643309	0.63908
I	609150	609198	12.4254	14.2518	1.14698
I	609501	609697	7.29798	6.58155	0.901831
I	609820	609883	7.99003	9.50119	1.18913
I	611152	611210	2.3278	2.3753	1.0204
I	617945	617992	3.08277	2.42478	0.78656
I	618422	618470	2.86257	3.95883	1.38296
I	620376	620419	2.23343	2.91964	1.30724
I	621852	621988	4.65561	3.31552	0.712155
I	623305	623374	5.88243	4.80008	0.816003
I	623462	623517	4.05793	4.25574	1.04875
I	623593	623751	3.77482	3.06809	0.812778
I	632424	632498	0.59768	1.13816	1.9043
I	634971	635068	13.3377	13.361	1.00175
I	635235	635348	11.7963	11.9755	1.01519
I	636176	636233	0.660593	1.03919	1.57312
I	636314	636384	10.3178	15.192	1.4724
I	640947	640996	4.71852	4.25574	0.901922
I	641184	641280	2.7682	2.42478	0.875941
I	641401	641447	3.55462	3.365	0.946656
I	642131	642217	2.01324	1.73199	0.8603
I	644713	644749	6.76322	10.3424	1.52922
I	644881	644928	8.80791	15.1425	1.71919
I	647677	647729	3.96356	3.76089	0.948866
I	648501	648613	2.3278	1.63302	0.701526
I	648829	648889	1.6043	1.13816	0.709446
I	650545	651192	4.1523	5.93824	1.43011
I	652529	652575	3.49171	2.62272	0.751129
I	652698	652762	2.61092	2.77118	1.06138
I	653178	653221	1.69867	2.07838	1.22354
I	654158	654195	1.25827	1.03919	0.825888
I	670427	670482	2.64237	2.0289	0.767832
I	683109	683159	0.880791	1.08868	1.23602
I	684093	684344	6.76322	8.65993	1.28045
I	686824	686988	5.09601	1.88044	0.369003
I	691656	691705	21.6108	14.8951	0.689242
I	691803	691852	18.7483	12.1239	0.646668
I	692596	692639	2.39072	1.97941	0.827958
I	692725	692848	2.13906	2.47427	1.15671
I	697355	697400	1.95032	1.53405	0.78656
I	697455	697495	3.14568	2.3753	0.755097
I	697568	697620	3.01986	1.63302	0.54076
I	697766	697804	1.44701	0.791765	0.547172
I	697885	697927	1.44701	0.841251	0.58137
I	701453	701507	1.22682	0.791765	0.645382
I	705293	705332	1.10099	0.494853	0.449463
I	705490	705528	0.660593	0.544339	0.824015
I	705601	705636	0.377482	0.544339	1.44203
I	706252	706291	0.880791	0.692795	0.78656
I	706361	706403	2.89403	1.6825	0.58137
I	706652	706687	1.32119	0.890736	0.674194
I	708127	708167	3.49171	3.01861	0.864507
I	708931	708978	8.90228	6.38361	0.717076
I	709339	709427	6.66885	4.94853	0.742037
I	709644	709744	7.83275	4.0578	0.518055
I	709830	709895	5.3162	2.96912	0.558504
I	711412	711767	26.6754	14.9446	0.560238
I	715535	715582	1.8245	1.28662	0.705191
I	715721	715993	1.00662	1.28662	1.27816
I	716146	716222	3.61753	3.01861	0.834437
I	717585	717673	1.63575	1.73199	1.05883
I	719581	719662	2.45363	1.97941	0.806728
I	719740	719790	2.04469	2.42478	1.18589
I	719888	719925	1.3841	1.28662	0.929571
I	720024	720065	1.3841	1.43507	1.03683
I	722243	722287	3.99502	3.41449	0.854687
I	722493	722541	6.57448	6.43309	0.978495
I	722995	723062	5.7566	6.63104	1.1519
I	724325	724377	6.25991	5.78978	0.924899
I	724418	724505	7.73838	7.47229	0.965614
I	727731	727845	3.74336	3.76089	1.00468
I	727901	727986	6.38574	5.93824	0.929923
I	728452	728493	1.35264	1.08868	0.804852
I	728619	728663	1.06953	2.3753	2.22087
I	730685	730725	1.76158	1.38559	0.78656
I	730963	731003	1.50993	1.73199	1.14707
I	731188	731226	2.79966	2.57324	0.919126
I	731322	731368	2.23343	1.63302	0.731168
I	731550	731615	3.61753	2.17735	0.601889
I	732897	732941	3.17714	3.31552	1.04355
I	733040	733084	2.79966	2.87015	1.02518
I	733251	733368	3.9321	3.85986	0.981627
I	733495	733535	2.29635	2.67221	1.16368
I	734113	734150	2.7682	3.31552	1.19772
I	735457	735494	1.88741	2.67221	1.41581
I	737037	737164	2.45363	2.47427	1.00841
I	749995	750112	7.10924	4.55265	0.640385
I	751800	751839	3.36588	4.4042	1.30848
I	752131	752187	3.49171	3.90934	1.11961
I	752296	752342	2.10761	3.81037	1.80791
I	752429	752472	4.5927	4.65162	1.01283
I	753079	753155	4.02647	3.7114	0.92175
I	753841	753886	3.9321	4.75059	1.20816
I	753939	753986	5.69369	7.81868	1.37322
I	756610	756778	7.89566	11.6785	1.47911
I	756881	756988	11.7019	15.5879	1.33208
I	769748	769811	0.786421	0.643309	0.818022
I	774023	774154	1.03808	0.74228	0.715054
I	774403	774452	2.70529	3.11758	1.1524
I	775290	775413	3.05131	2.87015	0.940628
I	775513	775640	1.19536	2.0289	1.69731
I	776758	776828	0.408939	0.593824	1.45211
I	777287	777337	2.70529	2.07838	0.768268
I	777731	777890	1.66721	1.92993	1.15758
I	782704	782802	0.786421	1.08868	1.38435
I	785632	785697	2.3278	1.63302	0.701526
I	785855	785895	1.3841	1.43507	1.03683
I	786062	786160	2.7682	1.78147	0.643549
I	786229	786273	2.73674	1.92993	0.705191
I	786399	786439	0.754964	0.0989707	0.131093
I	789968	790145	0.849334	0.445368	0.524373
I	791851	792013	4.24667	3.95883	0.932219
I	792091	792128	4.56124	5.78978	1.26934
I	792949	793048	3.49171	6.18567	1.77153
I	793609	793658	3.27151	7.27434	2.22354
I	798229	798317	5.28475	3.95883	0.749104
I	798497	798547	3.83773	3.61243	0.941293
I	808197	808255	2.67383	2.0289	0.758799
I	812139	812191	2.10761	2.42478	1.15049
I	813472	813558	3.86919	4.00831	1.03596
I	813766	813815	3.71191	4.30522	1.15984
I	818140	818206	1.63575	2.42478	1.48236
I	818318	818428	1.76158	1.43507	0.814651
I	818915	818974	2.07615	2.87015	1.38244
I	821005	821044	35.8293	32.5614	0.908791
I	821118	821376	24.6936	22.9117	0.92784
I	822429	822488	1.47847	0.494853	0.334706
I	823784	823893	2.57946	2.3753	0.92085
I	827420	827464	1.1639	0.940221	0.807818
I	827678	827902	0.723507	0.445368	0.615568
I	829312	829355	1.32119	1.58353	1.19857
I	829424	829507	2.07615	1.63302	0.78656
I	838382	838424	4.62415	3.90934	0.845418
I	838995	839043	6.10262	4.70111	0.770342
I	839192	839230	5.06455	3.61243	0.713278
I	841859	841907	1.13245	1.6825	1.48572
I	842053	842125	1.95032	1.53405	0.78656
I	842241	842320	1.6043	1.13816	0.709446
I	850691	850729	6.22845	4.15677	0.667384
I	870880	870952	10.6953	7.47229	0.69865
I	876962	877003	5.81951	8.36302	1.43707
I	877106	877174	8.99665	11.6785	1.2981
I	879835	879986	1.6043	1.28662	0.801982
I	887836	887898	11.8592	12.9652	1.09326
I	887981	888026	14.2185	17.4683	1.22856
I	895407	895596	2.7682	3.41449	1.23347
I	895765	895822	6.63739	8.56096	1.28981
I	895974	896038	5.09601	6.82898	1.34006
I	897163	897241	2.57946	2.57324	0.997588
I	903172	903245	2.67383	4.10728	1.5361
I	903343	903391	4.24667	4.45368	1.04875
I	903468	903545	2.23343	2.42478	1.08567
I	904628	904679	0.975162	0.890736	0.913424
I	905977	906032	3.61753	4.55265	1.2585
I	906144	906287	2.17052	3.01861	1.39073
I	907045	907089	1.32119	1.83096	1.38584
I	908871	908923	3.71191	2.67221	0.719902
I	920716	920768	0.59768	0.74228	1.24194
I	922383	922424	1.66721	1.28662	0.771719
I	922518	922570	3.55462	2.52375	0.709992
I	922747	922892	3.74336	3.01861	0.806389
I	925446	925502	5.5364	4.25574	0.768683
I	925854	925961	0.912248	0.841251	0.922173
I	926066	926121	4.3725	5.49287	1.25623
I	926202	926247	1.10099	1.38559	1.2585
I	926671	926735	2.61092	3.16706	1.21301
I	927381	927488	1.63575	1.53405	0.937821
I	929957	930005	7.70692	6.28464	0.815454
I	930196	930677	6.48011	3.66192	0.565101
I	935668	935746	3.86919	1.97941	0.511584
I	935812	935859	4.3725	2.87015	0.65641
I	935899	935942	5.7566	4.99802	0.868224
I	936371	936452	2.04469	1.88044	0.91967
I	937719	937759	2.57946	2.42478	0.940035
I	937891	937927	3.61753	3.16706	0.875475
I	938958	939001	1.1639	1.3361	1.14795
I	939575	939629	2.23343	3.11758	1.39587
I	941989	942214	4.97018	4.35471	0.876168
I	942296	942450	14.8476	16.3302	1.09985
I	942573	942614	17.144	18.8044	1.09685
I	942680	942726	15.8228	17.5178	1.10713
I	942748	942804	17.8675	18.8539	1.05521
I	943692	943740	8.3046	4.70111	0.566085
I	943904	943960	9.09102	4.55265	0.500785
I	948132	948480	8.11586	8.16508	1.00606
I	949680	949728	3.24005	3.16706	0.977472
I	952394	952453	2.61092	1.63302	0.625457
I	953174	953227	1.44701	1.97941	1.36793
I	955585	955649	1.6043	1.08868	0.678601
I	956184	956233	1.19536	1.03919	0.869355
I	956272	956359	1.32119	1.48456	1.12366
I	960417	960607	1.57284	0.544339	0.346086
I	967958	968029	3.52316	2.0289	0.575874
I	971404	971446	3.36588	3.90934	1.16146
I	972268	972319	3.24005	4.60214	1.42039
I	972644	972756	4.93872	4.30522	0.871729
I	976137	976244	6.10262	8.01663	1.31364
I	976330	976388	7.73838	11.3816	1.4708
I	976463	976576	4.62415	5.93824	1.28418
I	977757	977803	0.59768	0.197941	0.331183
I	977857	977904	0.59768	0.346397	0.57957
I	979021	979119	1.47847	2.0289	1.3723
I	979176	979214	1.91887	1.97941	1.03155
I	980026	980092	1.28973	1.28662	0.997588
I	980239	980288	1.66721	1.28662	0.771719
I	980378	980433	1.3841	1.23713	0.893818
I	980532	980627	1.19536	0.692795	0.57957
I	980774	980845	1.6043	1.18765	0.740291
I	980898	980943	1.76158	1.78147	1.01129
I	988422	988461	5.50494	6.43309	1.1686
I	988568	988747	6.82613	9.00633	1.31939
I	990289	990338	2.20198	2.91964	1.32591
I	990413	990471	4.1523	3.51346	0.846148
I	990600	990711	5.47349	4.94853	0.904092
I	990793	990855	5.12746	5.93824	1.15812
I	1008581	1008848	7.04633	5.59184	0.793583
I	1009023	1009068	4.08939	3.01861	0.738156
I	1016669	1016729	4.08939	3.76089	0.91967
I	1018827	1018868	2.92548	2.72169	0.930339
I	1022807	1022846	2.70529	1.43507	0.530471
I	1023794	1023835	2.39072	1.58353	0.662366
I	1030287	1030337	1.95032	1.73199	0.888051
I	1030441	1030502	3.30297	3.61243	1.09369
I	1030721	1030810	2.17052	2.52375	1.16274
I	1030926	1030997	2.04469	2.91964	1.42791
I	1031361	1031417	1.1639	1.97941	1.70067
I	1032215	1032257	6.54302	9.74861	1.48993
I	1032310	1032358	5.12746	8.26405	1.61172
I	1032586	1032627	3.96356	4.25574	1.07372
I	1032716	1032765	3.77482	5.59184	1.48135
I	1036219	1036308	1.35264	1.03919	0.768268
I	1036343	1036396	2.13906	1.63302	0.763426
I	1038061	1038115	16.6721	10.9363	0.655961
I	1041598	1041672	7.26653	7.4228	1.02151
I	1041745	1042069	5.47349	3.76089	0.68711
I	1043264	1043381	3.39734	3.06809	0.903087
I	1043512	1043595	4.90726	4.00831	0.816812
I	1043671	1043719	4.27813	4.55265	1.06417
I	1043789	1044000	5.9768	7.67023	1.28333
I	1047385	1047434	12.8658	8.51148	0.661556
I	1047485	1047529	7.26653	4.50317	0.619714
I	1049198	1049364	1.79304	1.88044	1.04875
I	1050088	1050174	1.44701	1.03919	0.718163
I	1051739	1051782	6.32282	6.97743	1.10353
I	1051921	1051970	5.81951	5.64133	0.969382
I	1053167	1053243	2.23343	2.67221	1.19646
I	1053676	1053719	2.39072	1.63302	0.683065
I	1054254	1054345	1.10099	1.92993	1.7529
I	1054809	1054873	4.52978	3.51346	0.775635
I	1054956	1055167	6.9205	7.02692	1.01538
I	1058415	1058464	1.06953	1.28662	1.20297
I	1058514	1058622	1.54138	1.88044	1.21997
I	1059777	1059837	1.76158	1.78147	1.01129
I	1060104	1060142	1.19536	1.73199	1.44893
I	1060670	1060708	1.35264	1.92993	1.42678
I	1062564	1062630	1.85595	1.58353	0.853217
I	1062738	1062795	1.00662	1.13816	1.13068
I	1067718	1067772	1.3841	0.841251	0.607796
I	1070138	1070204	6.9205	3.81037	0.550592
I	1072537	1072907	10.9784	4.25574	0.387645
I	1080606	1080658	3.46025	4.45368	1.2871
I	1081433	1081470	2.86257	3.56294	1.24467
I	1089044	1089306	3.14568	4.60214	1.463
I	1094560	1094615	2.86257	1.58353	0.553185
I	1094695	1094744	2.57946	1.28662	0.498794
I	1094854	1094896	5.9768	3.51346	0.58785
I	1094920	1095141	6.79467	4.50317	0.662749
I	1095274	1095327	3.58608	3.76089	1.04875
I	1096924	1097011	18.6539	32.7098	1.75351
I	1097198	1097247	9.4685	14.7961	1.56267
I	1101979	1102022	2.20198	1.43507	0.651721
I	1102290	1102334	2.10761	1.63302	0.77482
I	1106203	1106252	3.99502	3.31552	0.829913
I	1108703	1108758	1.95032	1.53405	0.78656
I	1108846	1109054	2.35926	1.58353	0.671198
I	1110293	1110755	1.6043	2.12787	1.32636
I	1110809	1110851	1.47847	2.62272	1.77394
I	1112464	1112507	3.77482	4.45368	1.17984
I	1116202	1116246	3.58608	4.20625	1.17294
I	1116367	1116414	2.13906	2.27633	1.06417
I	1135061	1135194	9.05957	10.3424	1.1416
I	1135402	1135516	13.8095	18.4085	1.33303
I	1135684	1135728	8.33606	10.8868	1.30599
I	1135776	1135931	12.9602	17.023	1.31348
I	1136754	1136796	0.69205	1.92993	2.78871
I	1139333	1139447	6.16554	7.86817	1.27615
I	1145696	1145887	3.24005	2.32581	0.717831
I	1146041	1146109	4.30958	3.46397	0.803784
I	1170029	1170168	23.6555	20.0416	0.847225
I	1170260	1170306	28.8145	20.3385	0.705843
I	1170461	1170503	26.8327	21.6251	0.805924
I	1170724	1170800	10.0347	9.4517	0.941899
I	1171270	1171361	32.4949	25.2375	0.776661
I	1171856	1171899	13.6523	11.4311	0.837305
I	1171953	1171998	2.23343	1.97941	0.886264
I	1172789	1172832	2.04469	2.77118	1.3553
I	1173207	1173292	1.8245	1.78147	0.976419
I	1173609	1173672	0.849334	1.18765	1.39833
I	1173979	1174028	1.35264	1.3361	0.987773
I	1174707	1174757	4.12084	6.48258	1.57312
I	1182122	1182166	1.79304	2.47427	1.37993
I	1182217	1182272	1.57284	2.07838	1.32142
I	1186337	1186396	10.3493	13.8064	1.33404
I	1192592	1192661	2.73674	2.72169	0.994501
I	1192704	1192778	2.48509	3.31552	1.33416
I	1192841	1192915	2.79966	3.41449	1.21961
I	1193010	1193061	3.2086	4.65162	1.44974
I	1193145	1193196	2.89403	3.365	1.16274
I	1194407	1194519	9.72016	9.69913	0.997836
I	1194631	1194710	5.5364	5.59184	1.01001
I	1194870	1194913	4.24667	3.95883	0.932219
I	1198541	1198591	2.45363	2.67221	1.08908
I	1199020	1199073	1.73013	1.83096	1.05828
I	1199219	1199297	2.23343	2.47427	1.10783
I	1199397	1199453	0.943705	0.643309	0.681685
I	1200362	1200570	0.723507	0.74228	1.02595
I	1210358	1210411	1.8245	2.07838	1.13916
I	1211984	1212204	8.77645	11.7775	1.34194
I	1215638	1215722	5.63077	3.56294	0.632763
I	1215861	1215901	3.99502	2.62272	0.656499
I	1220440	1220494	1.57284	1.13816	0.723635
I	1220703	1220754	1.69867	1.78147	1.04875
I	1221085	1221122	0.503309	0.0989707	0.19664
I	1224778	1224821	0.786421	1.23713	1.57312
I	1225725	1225810	0.59768	0.643309	1.07634
I	1225936	1226038	0.471852	0.890736	1.88774
I	1238979	1239024	9.56287	9.30324	0.97285
I	1239108	1239172	10.0347	11.7775	1.17368
I	1252807	1253429	17.3327	22.021	1.27049
I	1255953	1256011	2.3278	1.92993	0.829076
I	1262609	1262654	4.34104	1.83096	0.421778
I	1266352	1266399	20.5098	29.9386	1.45972
I	1270916	1271021	1.03808	0.989707	0.953406
I	1271370	1271444	0.975162	0.940221	0.96417
I	1271972	1272014	1.98178	0.445368	0.224731
I	1274077	1274130	1.25827	1.03919	0.825888
I	1274191	1274230	3.30297	3.01861	0.913907
I	1274312	1274352	2.86257	1.92993	0.674194
I	1274447	1274489	1.06953	0.593824	0.555219
I	1275769	1275836	23.687	32.215	1.36003
I	1276846	1276936	0.943705	1.43507	1.52068
I	1276986	1277040	1.1639	1.43507	1.23299
I	1277108	1277168	0.912248	1.78147	1.95284
I	1277270	1277312	0.723507	0.544339	0.752361
I	1277419	1277457	0.754964	1.03919	1.37648
I	1278092	1278139	0.817877	0.940221	1.14959
I	1279779	1279819	0.503309	0.544339	1.08152
I	1279869	1279952	0.660593	0.593824	0.898925
I	1282073	1282116	0.534766	0.544339	1.0179
I	1282167	1282340	1.00662	0.74228	0.7374
I	1283335	1283386	14.6903	16.6766	1.13521
I	1283504	1283562	8.61917	9.55067	1.10807
I	1283642	1283758	10.4437	12.3218	1.17984
I	1284105	1284151	9.59433	10.9857	1.14502
I	1293689	1293751	1.06953	0.544339	0.50895
I	1296255	1296413	5.56786	1.97941	0.355507
I	1300242	1300281	6.38574	3.06809	0.48046
I	1300356	1300396	6.35428	3.01861	0.475051
I	1300480	1300633	5.00163	2.77118	0.554055
I	1300842	1300888	11.0413	5.0475	0.457146
I	1305542	1305580	1.95032	1.58353	0.811933
I	1306512	1306568	60.7117	86.5993	1.4264
I	1321483	1321781	6.9205	9.74861	1.40866
I	1321841	1321902	8.77645	10.5899	1.20662
I	1322088	1322137	13.149	14.9446	1.13656
I	1323955	1323998	3.17714	2.3753	0.747621
I	1324140	1324194	2.10761	2.07838	0.986135
I	1324252	1324298	3.9321	2.87015	0.729927
I	1324377	1324430	2.64237	1.6825	0.636739
I	1325005	1325085	1.1639	0.544339	0.467684
I	1334921	1335029	2.86257	1.78147	0.622333
I	1336320	1336388	2.23343	1.83096	0.819795
I	1336632	1336704	1.35264	1.08868	0.804852
I	1336901	1336951	1.03808	1.23713	1.19176
I	1337346	1337401	1.47847	1.03919	0.702883
I	1339375	1339580	12.2996	19.9426	1.6214
I	1339700	1339868	9.12248	10.9857	1.20425
I	1340533	1340825	0.723507	0.445368	0.615568
I	1341544	1341582	1.10099	1.13816	1.03376
I	1342922	1342978	2.45363	2.52375	1.02858
I	1343114	1343167	0.943705	1.23713	1.31093
I	1350871	1350914	4.5927	5.59184	1.21755
I	1353236	1353423	5.12746	3.26603	0.636969
I	1354419	1354687	2.26489	2.77118	1.22354
I	1354711	1354757	2.13906	2.77118	1.29551
I	1368240	1368280	2.89403	2.17735	0.752361
I	1368322	1368387	2.70529	2.77118	1.02436
I	1368441	1368645	4.02647	4.10728	1.02007
I	1368725	1368807	4.02647	3.76089	0.93404
I	1368904	1368944	2.86257	3.01861	1.05451
I	1371620	1371673	1.63575	1.38559	0.847064
I	1372044	1372280	5.81951	3.46397	0.595234
I	1376947	1377031	0.503309	1.23713	2.458
I	1378620	1378662	2.39072	2.52375	1.05565
I	1378773	1378822	1.95032	1.83096	0.938797
I	1380975	1381267	68.0097	61.5103	0.904435
I	1381326	1381406	52.6273	48.2482	0.916791
I	1383224	1383299	4.08939	6.28464	1.53682
I	1384723	1384791	12.4254	14.8456	1.19477
I	1388026	1388066	2.04469	1.73199	0.847064
I	1388574	1388636	3.49171	2.62272	0.751129
I	1399970	1400026	2.07615	3.81037	1.83531
I	1402464	1402655	1.1639	1.78147	1.5306
I	1402747	1402805	0.975162	2.57324	2.63878
I	1412214	1412261	0.817877	1.08868	1.3311
I	1412792	1412835	0.629136	0.692795	1.10118
I	1413237	1413275	1.22682	0.841251	0.685719
I	1413410	1413448	1.32119	1.53405	1.16111
I	1418440	1418508	3.49171	3.95883	1.13378
I	1418654	1418693	3.49171	4.84956	1.38888
I	1422071	1422179	0.503309	0.643309	1.27816
I	1422552	1422610	1.50993	0.989707	0.655466
I	1425161	1425230	1.95032	1.6825	0.862678
I	1425329	1425371	2.29635	1.53405	0.668037
I	1425430	1425477	2.35926	1.58353	0.671198
I	1427148	1427188	1.13245	0.74228	0.655466
I	1429617	1429708	3.36588	2.67221	0.793911
I	1429833	1429872	2.7682	1.88044	0.679302
I	1433153	1433198	5.15892	3.41449	0.661861
I	1434002	1434047	8.71354	7.52177	0.863228
I	1434137	1434183	13.2433	9.50119	0.717432
I	1440057	1440111	2.95694	3.06809	1.03759
I	1440276	1440325	5.69369	5.7403	1.00819
I	1443072	1443115	1.28973	1.53405	1.18943
I	1444932	1445058	17.1125	16.6766	0.974524
I	1451004	1451078	6.10262	4.99802	0.818995
I	1454927	1455043	20.5413	24.9406	1.21417
I	1457541	1457638	3.49171	6.58155	1.88491
I	1467264	1467326	0.0629136	0.593824	9.43872
I	1472508	1472553	1.3841	1.38559	1.00108
I	1473383	1473439	2.9884	2.52375	0.844517
I	1473885	1473938	1.03808	1.88044	1.81147
I	1474105	1474152	0.69205	1.6825	2.43118
I	1474212	1474263	0.786421	1.23713	1.57312
I	1474341	1474380	0.786421	0.890736	1.13265
I	1474404	1474459	0.975162	0.791765	0.811933
I	1475049	1475099	4.08939	2.87015	0.701853
I	1475899	1475947	4.71852	5.24545	1.11167
I	1485887	1485945	0.69205	0.940221	1.3586
I	1487237	1487286	2.29635	1.53405	0.668037
I	1499358	1499433	1.47847	1.63302	1.10453
I	1503373	1503419	1.25827	1.08868	0.865216
I	1504174	1504227	3.90065	3.01861	0.773873
I	1504350	1504403	5.91388	4.99802	0.845133
I	1504509	1504611	5.34766	3.365	0.629248
I	1506583	1506640	11.7963	6.53206	0.553738
I	1506731	1506767	13.1175	6.33412	0.482876
I	1506898	1507027	6.03971	3.16706	0.524373
I	1512198	1512345	0.629136	3.95883	6.29248
I	1513366	1513408	1.3841	1.38559	1.00108
I	1514014	1514085	2.26489	0.940221	0.415129
I	1516663	1516788	8.61917	11.5301	1.33773
I	1521742	1521786	10.192	12.0249	1.17984
I	1523837	1523896	13.5264	14.6971	1.08655
I	1533838	1533884	2.61092	2.32581	0.890803
I	1545608	1545660	3.17714	2.47427	0.778772
I	1545973	1546049	0.503309	0.692795	1.37648
I	1549487	1549545	6.00825	7.7692	1.29309
I	1549602	1549646	4.81289	5.98773	1.2441
I	1554072	1554134	7.92712	8.46199	1.06747
I	1554166	1554213	9.65724	9.7981	1.01459
I	1554292	1554380	7.51818	6.0867	0.809597
I	1557410	1557455	1.25827	2.67221	2.12371
I	1557589	1557627	1.22682	1.53405	1.25043
I	1557843	1557897	2.73674	3.81037	1.3923
I	1558014	1558069	2.86257	3.21655	1.12366
I	1558220	1558267	1.76158	1.48456	0.842743
I	1558957	1559006	2.39072	2.0289	0.848657
I	1559127	1559173	0.754964	0.841251	1.11429
I	1559639	1559689	1.47847	1.03919	0.702883
I	1566770	1566809	0.283111	0.791765	2.79666
I	1568869	1569063	10.9784	8.26405	0.752753
I	1569160	1569215	11.6705	7.62074	0.652993
I	1575484	1575672	7.80129	6.97743	0.894395
I	1575822	1575885	5.66223	5.59184	0.987569
I	1575976	1576020	5.81951	3.81037	0.654758
I	1577836	1577901	2.48509	2.62272	1.05538
I	1578445	1578491	0.723507	0.989707	1.36793
I	1578656	1578792	2.26489	1.53405	0.677315
I	1578984	1579042	3.80628	3.11758	0.819062
I	1582597	1582656	4.30958	1.53405	0.355961
I	1585045	1585091	2.42218	2.3753	0.980646
I	1585196	1585247	3.2086	2.32581	0.724869
I	1585325	1585370	3.90065	3.81037	0.976856
I	1586096	1586188	1.22682	1.13816	0.927737
I	1586863	1586943	1.66721	2.52375	1.51376
I	1587573	1587622	3.24005	2.22684	0.687285
I	1588758	1588947	0.660593	0.494853	0.749104
I	1589391	1589462	0.975162	1.08868	1.11641
I	1593780	1593869	1.28973	1.53405	1.18943
I	1594182	1594271	1.91887	2.17735	1.13471
I	1594340	1594393	1.03808	1.03919	1.00108
I	1595362	1595410	3.52316	4.30522	1.22198
I	1602593	1602680	0.849334	0.346397	0.407846
I	1602742	1602786	1.3841	0.841251	0.607796
I	1604396	1604529	7.58109	10.6393	1.40341
I	1606803	1606974	6.95196	4.89905	0.704701
I	1613854	1613922	1.44701	2.0289	1.40213
I	1615336	1615379	2.17052	1.92993	0.889154
I	1616168	1616213	2.70529	2.67221	0.987773
I	1618127	1618190	3.42879	3.365	0.981396
I	1618349	1618390	2.51655	2.32581	0.924208
I	1618532	1618582	1.19536	0.841251	0.703764
I	1619727	1619784	4.21521	4.75059	1.12701
I	1619915	1619968	4.3725	3.56294	0.814853
I	1620608	1620656	3.49171	2.57324	0.736957
I	1629753	1629824	2.95694	1.73199	0.585736
I	1632087	1632166	5.94534	5.59184	0.940542
I	1632209	1632361	7.83275	6.92795	0.884485
I	1632394	1632444	7.23507	6.77949	0.937032
I	1635274	1635326	5.47349	5.78978	1.05779
I	1638741	1638782	0.566223	0.395883	0.699164
I	1640811	1640877	2.57946	3.51346	1.36209
I	1643126	1643169	1.06953	0.643309	0.601487
I	1645231	1645355	4.40396	5.24545	1.19108
I	1645506	1645560	5.59931	6.03721	1.07821
I	1647261	1647316	4.56124	5.78978	1.26934
I	1647416	1647458	11.2615	14.4497	1.2831
I	1653306	1653355	2.67383	2.42478	0.906857
I	1653606	1653723	2.48509	2.0289	0.816429
I	1668822	1668930	1.91887	1.73199	0.90261
I	1670510	1670576	0.817877	1.03919	1.2706
I	1670813	1670883	1.1639	0.989707	0.850335
I	1672952	1672998	2.64237	3.46397	1.31093
I	1673389	1673441	2.70529	4.0578	1.49995
I	1679642	1679698	3.14568	1.92993	0.613517
I	1680435	1680488	1.50993	1.13816	0.753786
I	1692037	1692077	2.95694	1.83096	0.619207
I	1692112	1692160	2.39072	1.6825	0.703764
I	1692242	1692296	2.20198	1.78147	0.809033
I	1692406	1692471	3.64899	4.30522	1.17984
I	1695104	1695151	3.71191	4.89905	1.31982
I	1695199	1695252	3.33442	3.81037	1.14274
I	1696689	1696831	10.538	11.5796	1.09884
I	1696782	1696831	0.59768	0.296912	0.496775
I	1700959	1701097	5.09601	4.15677	0.815692
I	1701142	1701213	5.5364	4.25574	0.768683
I	1701292	1701361	4.05793	2.87015	0.707294
I	1701405	1701449	2.92548	2.67221	0.913424
I	1706291	1706358	3.39734	3.85986	1.13614
I	1706568	1706690	2.10761	2.62272	1.24441
I	1706879	1706927	2.73674	1.83096	0.669028
I	1707105	1707149	3.33442	3.66192	1.09822
I	1708824	1708861	1.47847	1.3361	0.903707
I	1710549	1710692	24.8509	43.1017	1.73441
I	1712939	1713156	4.68707	7.57126	1.61535
I	1714317	1714373	0.975162	0.791765	0.811933
I	1714987	1715044	1.44701	0.940221	0.649767
I	1715378	1715431	1.19536	0.841251	0.703764
I	1717413	1717474	2.17052	2.47427	1.13994
I	1717574	1717620	0.754964	1.08868	1.44203
I	1717668	1717710	0.440396	0.544339	1.23602
I	1722024	1722069	2.23343	1.88044	0.841951
I	1728730	1728816	2.01324	0.841251	0.41786
I	1738198	1738260	5.34766	2.91964	0.545965
I	1738591	1738663	4.24667	3.31552	0.780733
I	1738754	1738821	3.2086	1.73199	0.539796
I	1738876	1738923	3.52316	1.97941	0.561828
I	1743124	1743298	2.23343	0.643309	0.288036
I	1743378	1743420	3.80628	2.57324	0.676051
I	1743503	1743572	1.91887	1.3361	0.696299
I	1744950	1745234	15.9801	18.4085	1.15197
I	1745519	1745572	12.8029	18.1116	1.41465
I	1751448	1751502	1.41556	1.18765	0.838997
I	1754145	1754185	1.57284	2.0289	1.28996
I	1754310	1754349	0.975162	1.08868	1.11641
I	1755118	1755163	1.54138	1.73199	1.12366
I	1755285	1755330	1.00662	1.88044	1.86808
I	1758185	1758256	2.29635	1.63302	0.711136
I	1759382	1759446	1.00662	1.13816	1.13068
I	1761231	1761275	3.74336	2.42478	0.647755
I	1764792	1764876	2.04469	3.90934	1.91195
I	1765113	1765167	1.35264	2.12787	1.57312
I	1765272	1765341	1.95032	2.72169	1.39551
I	1766188	1766336	1.54138	0.692795	0.449463
I	1766530	1766588	2.10761	6.18567	2.93492
I	1766644	1766690	1.03808	2.96912	2.86022
I	1767710	1767783	4.08939	5.34442	1.3069
I	1773372	1773422	0.912248	0.593824	0.650946
I	1773500	1773564	1.1639	0.148456	0.12755
I	1773693	1773762	0.975162	0.74228	0.761187
I	1776608	1776661	4.12084	4.4042	1.06876
I	1776957	1777068	4.21521	5.44339	1.29137
I	1778563	1778601	2.95694	2.67221	0.903707
I	1778669	1778719	6.7003	6.33412	0.945349
I	1786457	1786499	2.29635	1.83096	0.797334
I	1786542	1786604	2.35926	1.63302	0.692173
I	1786637	1786705	2.548	0.395883	0.15537
I	1787352	1787450	3.39734	4.00831	1.17984
I	1787658	1787714	3.27151	3.51346	1.07396
I	1788092	1788191	1.8245	1.78147	0.976419
I	1788446	1788498	2.01324	2.17735	1.08152
I	1798826	1799026	2.17052	1.78147	0.820758
I	1808376	1808427	5.66223	8.61045	1.52068
I	1808538	1808629	5.50494	7.91765	1.43828
I	1808660	1808706	5.09601	8.36302	1.64109
I	1808741	1808799	5.69369	9.60016	1.68611
I	1808918	1809165	2.548	4.94853	1.94212
I	1826423	1826464	1.91887	1.53405	0.799454
I	1826547	1826602	1.47847	0.989707	0.669413
I	1826809	1826964	1.88741	1.92993	1.02253
I	1838852	1838969	2.64237	1.28662	0.486918
I	1863381	1863433	2.48509	2.0289	0.816429
I	1863701	1863763	3.17714	2.22684	0.700895
I	1864360	1864414	7.17216	7.62074	1.06255
I	1864880	1864931	1.69867	2.72169	1.60225
I	1871515	1871562	2.3278	1.73199	0.744043
I	1872472	1872521	1.32119	0.841251	0.636739
I	1876886	1876958	1.69867	0.544339	0.32045
I	1878785	1878832	0.975162	1.13816	1.16715
I	1881325	1881379	5.63077	5.29493	0.940356
I	1881478	1881829	5.22183	4.80008	0.919232
I	1885876	1886077	11.3874	7.52177	0.660536
I	1892640	1892925	0.786421	0.346397	0.440473
I	1893060	1893115	1.57284	0.74228	0.471936
I	1900165	1900206	1.28973	0.989707	0.767375
I	1900289	1900328	0.723507	1.38559	1.9151
I	1900346	1900385	0.69205	1.18765	1.71613
I	1900637	1900698	2.42218	1.08868	0.449463
I	1906728	1906769	0.786421	0.0989707	0.12585
I	1916155	1916318	10.0033	9.84758	0.984436
I	1916387	1916817	9.9089	8.95685	0.903919
I	1920201	1920606	10.0033	14.0538	1.40492
I	1923085	1923192	1.25827	2.91964	2.32035
I	1925125	1925176	5.5364	3.95883	0.715054
I	1925273	1925345	5.34766	4.50317	0.842082
I	1931084	1931128	4.78144	2.62272	0.548522
I	1936234	1936335	2.42218	1.92993	0.796775
I	1939004	1939074	4.62415	6.03721	1.30558
I	1945852	1945892	2.64237	2.91964	1.10493
I	1947011	1947059	2.07615	1.92993	0.929571
I	1947754	1947794	2.45363	2.87015	1.16976
I	1947981	1948045	2.7682	1.88044	0.679302
I	1965294	1965333	1.88741	2.47427	1.31093
I	1965803	1965844	2.83111	3.01861	1.06623
I	1966050	1966101	1.50993	1.48456	0.9832
I	1973756	1973815	26.6125	48.4956	1.82229
I	1975313	1975378	3.14568	2.67221	0.849484
I	1976129	1976205	2.70529	4.50317	1.66458
I	1977006	1977067	3.71191	6.03721	1.62645
I	1977191	1977261	6.29136	9.69913	1.54166
I	1977363	1977403	11.1043	13.46	1.21215
I	1977449	1977555	7.10924	8.80839	1.23901
I	1977601	1977650	4.68707	6.38361	1.36196
I	1978592	1978638	4.46687	8.36302	1.87223
I	1981957	1982040	2.17052	2.0289	0.934752
I	1984207	1984252	0.377482	0.74228	1.9664
I	1985873	1985929	0.69205	0.296912	0.429033
I	1987471	1987508	1.91887	1.43507	0.747876
I	1996148	1996190	3.01986	2.07838	0.68824
I	1996268	1996324	3.77482	3.365	0.891434
I	1996413	1996477	2.86257	1.48456	0.518611
I	1999198	1999249	10.4751	13.1631	1.25661
I	2014286	2014326	1.95032	0.940221	0.482085
I	2014551	2014598	1.50993	1.18765	0.78656
I	2015095	2015135	0.534766	0.692795	1.29551
I	2016456	2016508	9.34268	9.60016	1.02756
I	2016698	2016840	4.24667	4.20625	0.990483
I	2017259	2017319	0.754964	1.03919	1.37648
I	2018224	2018285	0.629136	0.593824	0.943872
I	2020411	2020482	2.45363	1.92993	0.78656
I	2028198	2028274	2.23343	2.87015	1.28508
I	2028573	2028697	3.71191	4.20625	1.13318
I	2031605	2031666	10.8211	14.0538	1.29874
I	2032629	2032687	0.817877	1.58353	1.93615
I	2033082	2033131	0.59768	0.940221	1.57312
I	2036667	2036712	2.01324	1.92993	0.95862
I	2036825	2036863	2.01324	1.3361	0.66366
I	2036959	2037007	1.54138	2.27633	1.47681
I	2037417	2037467	2.07615	1.73199	0.83423
I	2039067	2039115	1.6043	2.32581	1.44974
I	2039885	2039931	1.69867	1.83096	1.07788
I	2040300	2040348	2.04469	1.88044	0.91967
I	2041295	2041445	27.8707	43.2502	1.55181
I	2043954	2044008	9.75162	13.658	1.40058
I	2045245	2045283	2.95694	2.77118	0.937178
I	2047035	2047093	1.50993	1.88044	1.24539
I	2057624	2057663	6.73176	6.33412	0.940931
I	2057695	2057727	9.40559	9.25376	0.983857
I	2057837	2057892	9.56287	10.5899	1.10739
I	2057928	2057973	10.6639	10.3919	0.974499
I	2058044	2058336	16.8294	13.0641	0.776268
I	2066075	2066136	2.83111	0.940221	0.332103
I	2067704	2067748	0.849334	0.692795	0.815692
I	2077384	2077423	1.22682	0.593824	0.484037
I	2077684	2077725	0.786421	1.08868	1.38435
I	2077796	2077842	0.69205	0.940221	1.3586
I	2078366	2078420	1.76158	1.53405	0.870834
I	2078486	2078527	1.50993	1.23713	0.819333
I	2078559	2078613	1.69867	1.03919	0.611769
I	2093025	2093084	0.59768	0.296912	0.496775
I	2093037	2093084	0.157284	0.890736	5.66323
I	2093876	2093927	0.566223	0.148456	0.262187
I	2104600	2104649	8.36752	11.827	1.41344
I	2105046	2105243	9.75162	16.4786	1.68983
I	2107367	2107881	8.39897	5.98773	0.712912
I	2115200	2115249	4.87581	5.49287	1.12656
I	2115274	2115337	5.47349	6.53206	1.1934
I	2116017	2116192	2.79966	3.365	1.20193
I	2116255	2116312	5.41057	4.99802	0.92375
I	2119570	2119613	0.346025	0.74228	2.14516
I	2119789	2119837	0.440396	1.58353	3.5957
I	2119915	2119974	0.59768	1.18765	1.9871
I	2123356	2123451	1.69867	2.52375	1.48572
I	2126157	2126200	2.35926	1.88044	0.797047
I	2126278	2126326	1.98178	2.22684	1.12366
I	2126391	2126439	1.19536	1.92993	1.61452
I	2126696	2126732	2.17052	2.07838	0.957551
I	2127504	2127550	1.35264	1.97941	1.46337
I	2127652	2127700	2.79966	2.27633	0.813073
I	2127869	2127911	0.975162	1.13816	1.16715
I	2128232	2128270	3.71191	2.42478	0.653245
I	2128480	2128522	6.19699	4.0578	0.654801
I	2129266	2129312	8.39897	8.61045	1.02518
I	2131509	2131549	7.92712	8.41251	1.06123
I	2132426	2132544	2.48509	0.841251	0.338519
I	2133702	2133781	1.32119	1.48456	1.12366
I	2134096	2134149	2.23343	0.791765	0.354506
I	2134335	2134375	1.98178	1.23713	0.624254
I	2134488	2134573	2.45363	1.18765	0.484037
I	2138210	2138266	1.35264	0.791765	0.585347
I	2138409	2138448	1.3841	1.03919	0.750807
I	2138844	2138897	0.754964	0.593824	0.78656
I	2145779	2145926	3.9321	3.31552	0.843192
I	2145987	2146042	5.22183	5.09699	0.976092
I	2146170	2146325	5.06455	5.14648	1.01618
I	2150744	2150783	0.723507	0.148456	0.205189
I	2151342	2151385	0.817877	0.593824	0.726055
I	2152199	2152259	10.4437	12.8662	1.23196
I	2152540	2152698	11.0728	12.6682	1.14409
I	2153011	2153072	14.1241	12.7177	0.900427
I	2153374	2153467	13.8095	11.6291	0.842103
I	2154223	2154295	1.66721	1.58353	0.949808
I	2156048	2156322	3.30297	6.0867	1.8428
I	2160602	2160648	5.41057	5.24545	0.969481
I	2160829	2160907	2.70529	2.22684	0.823144
I	2167245	2167301	4.87581	6.13618	1.2585
I	2169267	2169307	0.69205	1.08868	1.57312
I	2169392	2169437	3.30297	2.57324	0.779069
I	2173383	2173424	2.20198	2.07838	0.943872
I	2178887	2179019	0.408939	0.791765	1.93615
I	2179117	2179379	0.723507	0.346397	0.478775
I	2181723	2181766	1.44701	1.18765	0.820758
I	2181868	2181924	1.22682	0.791765	0.645382
I	2183959	2184188	2.45363	1.38559	0.56471
I	2184267	2184313	1.95032	1.78147	0.913424
I	2185282	2185471	0.817877	0.989707	1.21009
I	2189845	2189906	1.69867	1.3361	0.78656
I	2190180	2190244	2.3278	1.38559	0.595234
I	2190509	2190696	1.10099	1.03919	0.943872
I	2193163	2193288	3.80628	2.57324	0.676051
I	2199570	2199624	0.849334	0.643309	0.757428
I	2199761	2199825	0.69205	0.197941	0.286022
I	2215735	2215791	17.3956	19.4972	1.12081
I	2216241	2216485	14.5331	14.3507	0.987456
I	2216566	2216620	19.5347	21.0313	1.07661
I	2218569	2218715	6.51156	13.658	2.09749
I	2227119	2227192	5.5364	5.64133	1.01895
I	2238904	2239047	2.95694	3.26603	1.10453
I	2243677	2243737	3.90065	5.49287	1.4082
I	2250977	2251026	0.786421	0.74228	0.943872
I	2252770	2252820	4.49833	3.81037	0.847064
I	2252874	2252980	0.0943705	0.544339	5.7681
I	2252912	2252980	3.58608	2.57324	0.717563
I	2258623	2258671	3.33442	2.72169	0.816241
I	2260707	2260778	0.534766	0.395883	0.740291
I	2261312	2261354	0.629136	0.0989707	0.157312
I	2262129	2262194	9.87744	9.74861	0.986957
I	2262340	2262386	3.46025	2.87015	0.829463
I	2276974	2277025	27.9337	12.4208	0.444654
I	2278994	2279090	4.87581	4.65162	0.954021
I	2280442	2280491	1.35264	1.03919	0.768268
I	2280766	2280859	3.24005	3.21655	0.992745
I	2280882	2280991	2.7682	2.96912	1.07258
I	2281120	2281167	2.3278	2.67221	1.14795
I	2281239	2281307	2.61092	2.67221	1.02348
I	2282242	2282302	3.49171	4.20625	1.20464
I	2282433	2282482	7.51818	7.86817	1.04655
I	2284717	2284844	3.55462	2.87015	0.807442
I	2289546	2289947	1.13245	0.74228	0.655466
I	2293088	2293136	4.71852	7.52177	1.59409
I	2293754	2293810	4.71852	7.81868	1.65702
I	2294893	2294939	3.30297	4.10728	1.24351
I	2299133	2299192	2.29635	2.62272	1.14213
I	2299299	2299349	1.69867	1.18765	0.699164
I	2309212	2309258	0.314568	0.544339	1.73043
I	2309569	2309609	0.912248	1.03919	1.13916
I	2309667	2309713	0.849334	0.890736	1.04875
I	2309946	2309997	0.786421	0.841251	1.06972
I	2310088	2310129	0.849334	0.989707	1.16527
I	2310517	2310560	1.54138	2.27633	1.47681
I	2311571	2311693	1.63575	1.43507	0.877317
I	2313961	2314048	3.39734	3.11758	0.917653
I	2314131	2314189	3.46025	2.87015	0.829463
I	2315349	2315385	4.02647	3.16706	0.78656
I	2315599	2315700	1.88741	2.22684	1.17984
I	2327862	2328646	12.5198	9.7981	0.782607
I	2332256	2332305	1.57284	1.73199	1.10118
I	2332385	2332436	1.95032	2.17735	1.11641
I	2332563	2332604	1.47847	1.23713	0.836766
I	2338279	2338417	7.23507	6.28464	0.868636
I	2339976	2340020	2.29635	2.77118	1.20678
I	2340168	2340218	2.39072	3.56294	1.49032
I	2340275	2340391	1.66721	2.3753	1.42471
I	2340950	2340990	1.98178	2.47427	1.24851
I	2348088	2348208	0.660593	0.494853	0.749104
I	2348322	2348424	2.3278	1.92993	0.829076
I	2348614	2348704	15.1307	17.2209	1.13814
I	2348881	2349007	10.9155	13.8559	1.26938
I	2349080	2349124	8.24169	9.84758	1.19485
I	2350340	2350382	1.1639	0.890736	0.765301
I	2350471	2350540	1.03808	0.791765	0.762725
I	2356154	2356425	2.548	4.0578	1.59254
I	2357468	2357575	1.47847	1.88044	1.27188
I	2357697	2357762	0.943705	1.58353	1.67799
I	2361931	2361980	3.24005	2.0289	0.626193
I	2366127	2366174	0.69205	1.48456	2.14516
I	2366264	2366380	1.19536	2.3753	1.9871
I	2367496	2367541	3.42879	5.54236	1.61642
I	2367725	2367766	3.42879	3.41449	0.995828
I	2367955	2367999	3.68045	3.90934	1.06219
I	2368201	2368256	2.86257	2.22684	0.777916
I	2371809	2371876	2.73674	3.66192	1.33806
I	2371965	2372102	2.73674	3.41449	1.24765
I	2373263	2373302	2.67383	2.67221	0.999394
I	2373376	2373412	1.47847	2.12787	1.43924
I	2373583	2373625	4.71852	3.41449	0.723635
I	2373744	2373791	2.70529	1.63302	0.603639
I	2373961	2374001	3.24005	3.46397	1.06911
I	2376223	2376279	1.69867	2.22684	1.31093
I	2377515	2377581	3.64899	4.30522	1.17984
I	2377652	2377764	2.29635	2.17735	0.948182
I	2380026	2380171	9.09102	10.6393	1.17031
I	2383180	2383233	2.29635	1.97941	0.861983
I	2387265	2387321	4.02647	2.82066	0.70053
I	2390240	2390278	1.19536	0.692795	0.57957
I	2390547	2390589	0.943705	0.841251	0.891434
I	2390689	2390735	0.59768	0.346397	0.57957
I	2391011	2391054	0.849334	0.74228	0.873955
I	2396615	2396700	10.8841	13.4105	1.23213
I	2397823	2397878	0.660593	0.296912	0.449463
I	2399487	2399528	3.2086	4.84956	1.51143
I	2400462	2400516	2.01324	1.58353	0.78656
I	2401067	2401145	15.5397	20.9818	1.35021
I	2401247	2401299	31.8028	43.745	1.37551
I	2401371	2401440	32.0545	42.5079	1.32611
I	2401523	2401565	4.46687	6.63104	1.48449
I	2402493	2402543	11.4503	8.21457	0.717412
I	2403510	2403559	7.42381	4.80008	0.646579
I	2404250	2404366	7.73838	5.14648	0.665059
I	2406687	2406745	0.723507	1.13816	1.57312
I	2406805	2406865	2.01324	2.62272	1.30274
I	2426279	2426413	3.46025	2.42478	0.700753
I	2430459	2430543	0.849334	0.74228	0.873955
I	2431127	2431183	2.29635	1.92993	0.840434
I	2431816	2431856	1.85595	1.13816	0.61325
I	2436241	2436466	5.94534	3.81037	0.640901
I	2439657	2439854	41.2399	88.0839	2.13589
I	2440253	2440506	61.1835	149.99	2.45148
I	2444921	2445001	17.8675	21.5261	1.20477
I	2445412	2445472	2.64237	2.32581	0.880198
I	2445968	2446051	0.880791	1.08868	1.23602
I	2451467	2451539	2.83111	0.445368	0.157312
I	2465405	2465445	1.1639	1.13816	0.977885
I	2465835	2465877	1.8245	2.47427	1.35614
I	2466069	2466112	1.47847	2.17735	1.47271
I	2468000	2468042	3.49171	2.52375	0.722785
I	2468144	2468194	3.17714	3.21655	1.0124
I	2468254	2468291	3.96356	4.25574	1.07372
I	2472749	2472860	81.4732	22.7633	0.279396
I	2481645	2481977	48.1604	62.2526	1.29261
I	2484045	2484090	3.64899	2.22684	0.610262
I	2484666	2484722	4.08939	3.31552	0.810762
I	2485537	2485635	7.89566	5.29493	0.670613
I	2494856	2494895	4.49833	4.94853	1.10008
I	2495142	2495213	3.55462	3.365	0.946656
I	2495267	2495308	1.06953	0.940221	0.879096
I	2496697	2496738	1.41556	0.494853	0.349582
I	2496875	2496918	2.79966	0.791765	0.282808
I	2499159	2499160	3.2086	1.18765	0.370146
I	2499353	2499442	2.45363	1.38559	0.56471
I	2499824	2499874	2.7682	1.48456	0.536291
I	2500228	2500281	3.17714	1.28662	0.404961
I	2503957	2504007	3.42879	4.35471	1.27004
I	2505452	2505493	2.64237	2.32581	0.880198
I	2505540	2505589	3.64899	3.95883	1.08491
I	2506939	2506984	0.503309	0.593824	1.17984
I	2517789	2518194	2.86257	1.88044	0.656907
I	2521750	2521808	1.73013	1.6825	0.972474
I	2521917	2522033	1.98178	2.07838	1.04875
I	2528101	2528153	4.46687	2.77118	0.620385
I	2532928	2532990	11.5761	6.53206	0.564271
I	2533127	2533169	12.6771	6.03721	0.47623
I	2540642	2540692	2.39072	2.91964	1.22124
I	2557848	2557937	3.64899	4.50317	1.23409
I	2558123	2558182	3.42879	3.11758	0.909234
I	2558893	2558941	2.67383	2.67221	0.999394
I	2559214	2559253	2.01324	2.32581	1.15526
I	2561080	2561120	1.41556	1.97941	1.39833
I	2561210	2561254	0.975162	1.53405	1.57312
I	2561371	2561409	1.73013	1.18765	0.686452
I	2561562	2561615	1.47847	1.03919	0.702883
I	2562323	2562373	0.251655	0.791765	3.14624
I	2563889	2563960	3.24005	4.84956	1.49675
I	2564086	2564156	2.29635	1.83096	0.797334
I	2564306	2564470	5.66223	2.72169	0.480675
I	2574295	2574350	3.42879	4.00831	1.16902
I	2577577	2577619	5.47349	6.28464	1.1482
I	2579027	2579083	30.0413	39.7862	1.32439
I	2579416	2579465	22.9635	34.3428	1.49554
I	2583902	2583940	12.8973	13.2126	1.02445
I	2585943	2585990	9.49996	6.33412	0.666753
I	2587897	2587951	1.44701	1.13816	0.78656
I	2589275	2589327	3.27151	2.91964	0.892443
I	2594734	2594791	2.61092	1.23713	0.473831
I	2594913	2594965	1.28973	1.03919	0.805744
I	2595693	2595733	3.14568	1.38559	0.440473
I	2596736	2596804	2.07615	2.17735	1.04875
I	2598495	2598551	3.80628	3.46397	0.910069
I	2599299	2599351	5.28475	4.94853	0.936381
I	2606227	2606278	10.8526	15.9343	1.46824
I	2606317	2606540	11.0099	17.023	1.54615
I	2606613	2606654	7.3609	10.5404	1.43194
I	2607958	2608088	1.1639	1.63302	1.40305
I	2609481	2609521	3.05131	1.73199	0.56762
I	2610291	2610347	4.3725	2.87015	0.65641
I	2610454	2610528	1.66721	0.989707	0.59363
I	2610602	2610660	4.05793	1.92993	0.475594
I	2613310	2613382	1.10099	0.791765	0.71914
I	2620520	2620574	3.58608	4.65162	1.29713
I	2621519	2621661	3.52316	5.0475	1.43266
I	2621725	2621775	3.39734	3.61243	1.06331
I	2621878	2621931	6.03971	7.37332	1.22081
I	2622120	2622168	5.3162	5.54236	1.04254
I	2629819	2629908	3.74336	3.21655	0.859267
I	2629985	2630020	2.48509	1.63302	0.657126
I	2637808	2637978	0.912248	1.48456	1.62736
I	2638210	2638303	1.22682	1.6825	1.37144
I	2639057	2639120	2.3278	3.11758	1.33928
I	2643572	2643611	9.84599	25.188	2.5582
I	2643683	2643859	19.4718	42.2605	2.17035
I	2667217	2667268	2.35926	1.23713	0.524373
I	2672783	2672977	2.3278	2.72169	1.16921
I	2675398	2675555	8.61917	9.05582	1.05066
I	2675606	2675688	7.92712	8.26405	1.0425
I	2677373	2677427	4.24667	3.7114	0.873955
I	2688263	2688316	3.36588	3.61243	1.07325
I	2689771	2690152	4.12084	3.11758	0.756538
I	2690272	2690407	2.89403	2.77118	0.957551
I	2690743	2690803	3.30297	3.06809	0.92889
I	2692174	2692233	2.83111	5.24545	1.85279
I	2693106	2693185	3.42879	4.94853	1.44323
I	2693352	2693435	2.86257	1.97941	0.691481
I	2694776	2694816	2.13906	2.42478	1.13357
I	2694836	2694902	2.20198	2.62272	1.19108
I	2694917	2694981	2.95694	3.26603	1.10453
I	2695101	2695170	3.61753	3.46397	0.957551
I	2695619	2695683	2.13906	2.32581	1.0873
I	2700521	2700657	17.7102	41.9141	2.36666
I	2701653	2701693	0.754964	0.989707	1.31093
I	2705024	2705075	3.96356	3.56294	0.898925
I	2705361	2705408	4.87581	3.76089	0.771336
I	2705503	2705552	6.63739	4.65162	0.700821
I	2706552	2706603	7.32944	5.34442	0.729171
I	2706671	2706727	6.79467	5.64133	0.830257
I	2706918	2706982	4.56124	3.85986	0.84623
I	2708446	2708778	6.95196	7.71971	1.11044
I	2721100	2721201	4.1523	4.80008	1.156
I	2721355	2721404	5.3162	6.97743	1.31248
I	2721499	2721551	6.48011	7.67023	1.18366
I	2721643	2721747	7.45527	8.41251	1.1284
I	2722008	2722059	5.00163	6.53206	1.30599
I	2722291	2722374	5.69369	5.64133	0.990804
I	2723210	2723272	4.71852	3.21655	0.681685
I	2723300	2723348	6.22845	4.25574	0.683274
I	2723559	2723607	4.27813	2.91964	0.682456
I	2734927	2735331	3.42879	3.46397	1.01026
I	2740840	2740893	26.9585	22.8127	0.846217
I	2746128	2746192	53.0991	76.2569	1.43612
I	2746239	2746302	54.609	93.0324	1.70361
I	2746335	2746438	92.9549	120.794	1.29949
I	2746931	2747118	2.57946	2.0289	0.78656
I	2747266	2747340	3.05131	1.58353	0.518967
I	2747431	2747508	2.48509	1.53405	0.6173
I	2749100	2749163	2.7682	2.22684	0.804436
I	2750869	2750909	11.7019	12.8167	1.09526
I	2752152	2752211	1.22682	1.48456	1.21009
I	2752329	2752386	1.44701	1.58353	1.09434
I	2752575	2752622	2.26489	3.06809	1.35463
I	2752731	2752773	0.849334	1.43507	1.68965
I	2754899	2754967	4.87581	4.89905	1.00477
I	2755103	2755191	4.90726	4.60214	0.937821
I	2759292	2759478	1.3841	1.58353	1.14409
I	2759967	2760117	2.73674	2.3753	0.867928
I	2762382	2762453	15.9486	15.5384	0.974279
I	2762493	2762561	17.7102	17.023	0.961196
I	2762585	2762661	15.5397	17.2209	1.10819
I	2762722	2762786	13.8725	14.4992	1.04518
I	2762833	2762874	16.4519	15.5384	0.944473
I	2762921	2763000	18.7168	19.0519	1.0179
I	2763126	2763180	10.0033	9.94655	0.99433
I	2764572	2764610	2.48509	1.92993	0.776603
I	2764752	2764790	0.880791	0.692795	0.78656
I	2764825	2764871	1.76158	0.940221	0.533737
I	2765122	2765165	1.88741	1.92993	1.02253
I	2765263	2765319	1.44701	1.08868	0.752361
I	2765706	2765803	0.69205	0.544339	0.78656
I	2770895	2770935	3.86919	2.77118	0.716217
I	2773012	2773107	2.10761	1.88044	0.892217
I	2773156	2773203	2.79966	2.82066	1.0075
I	2774745	2774817	7.1407	10.1445	1.42066
I	2776083	2776134	1.13245	0.346397	0.305884
I	2776171	2776250	0.786421	0.296912	0.377549
I	2777554	2777618	2.10761	2.96912	1.40876
I	2781550	2781616	5.15892	6.48258	1.25658
I	2781686	2781746	3.58608	4.89905	1.36613
I	2781895	2781968	6.66885	7.52177	1.1279
I	2785684	2786012	0.849334	0.692795	0.815692
I	2788078	2788127	5.41057	4.45368	0.823144
I	2788238	2788298	12.4254	11.3321	0.912011
I	2793252	2793352	46.273	76.1579	1.64584
I	2795045	2795289	46.1472	73.8321	1.59993
I	2798122	2798163	3.9321	2.12787	0.541153
I	2799766	2799861	3.46025	1.92993	0.557742
I	2799995	2800052	3.61753	1.78147	0.492455
I	2804121	2804387	2.01324	3.16706	1.57312
I	2812368	2812411	7.76984	11.827	1.52217
I	2814516	2814927	14.187	7.81868	0.551115
I	2817623	2817664	2.17052	1.58353	0.729563
I	2818037	2818077	2.13906	2.32581	1.0873
I	2828349	2828628	0.629136	0.791765	1.2585
I	2830599	2830798	17.9304	16.8745	0.941112
I	2830879	2830991	17.7102	16.825	0.950019
I	2833036	2833098	2.95694	3.76089	1.27188
I	2833169	2833425	1.76158	3.26603	1.85403
I	2833529	2833595	1.22682	2.52375	2.05716
I	2851557	2851666	1.57284	1.6825	1.06972
I	2852038	2852174	1.25827	1.18765	0.943872
I	2853796	2853848	29.4121	48.0998	1.63537
I	2855090	2855168	2.39072	0.890736	0.372581
I	2855456	2855515	7.64401	4.0578	0.530847
I	2855577	2855619	5.06455	2.67221	0.52763
I	2857427	2857462	1.00662	0.494853	0.4916
I	2859491	2859618	1.85595	1.92993	1.03986
I	2864266	2864307	0.723507	0.940221	1.29953
I	2864442	2864487	0.849334	1.73199	2.03923
I	2865151	2865209	1.03808	1.53405	1.47778
I	2865409	2865473	0.786421	1.38559	1.76189
I	2865501	2865555	1.19536	1.38559	1.15914
I	2865640	2865695	0.786421	1.43507	1.82482
I	2866235	2866288	9.72016	8.26405	0.850197
I	2867391	2867762	1.6043	1.48456	0.925364
I	2869171	2869264	2.29635	3.365	1.46537
I	2871492	2871574	6.82613	6.53206	0.956921
I	2881943	2881992	3.96356	2.82066	0.711649
I	2881948	2881992	6.51156	4.30522	0.661166
I	2883489	2883541	1.79304	2.0289	1.13154
I	2884783	2884839	0.849334	1.43507	1.68965
I	2884932	2884986	0.786421	1.08868	1.38435
I	2885526	2885591	1.57284	1.63302	1.03826
I	2885632	2885723	1.41556	1.43507	1.01379
I	2891258	2891309	38.6604	14.4497	0.37376
I	2892175	2892431	40.2018	19.3983	0.482522
I	2902761	2902828	4.87581	5.24545	1.07581
I	2913020	2913062	1.03808	1.18765	1.14409
I	2957920	2957972	0.408939	0.643309	1.57312
I	2980532	2980629	5.28475	2.47427	0.46819
I	2989507	2989564	1.47847	1.92993	1.30535
I	2991107	2991156	2.35926	3.365	1.42629
I	2991271	2991497	1.8245	2.32581	1.27477
I	2995688	2995733	18.9056	24.9901	1.32184
I	2996403	2996453	0.503309	0.692795	1.37648
I	3004948	3005025	1.69867	1.13816	0.670032
I	3005147	3005203	0.0629136	0.74228	11.7984
I	3008795	3009159	2.17052	1.38559	0.638367
I	3009258	3009311	2.67383	2.07838	0.777306
I	3014555	3014594	1.57284	0.890736	0.566323
I	3014663	3014719	2.73674	2.27633	0.831764
I	3014947	3015006	5.81951	3.51346	0.603738
I	3015472	3015514	3.64899	2.87015	0.78656
I	3016560	3016600	4.97018	2.72169	0.547605
I	3016775	3016825	1.91887	1.88044	0.979976
I	3016967	3017010	3.61753	2.52375	0.697644
I	3018073	3018198	3.71191	4.55265	1.2265
I	3020010	3020229	18.6539	33.3531	1.788
I	3023169	3023231	1.41556	0.692795	0.489415
I	3023451	3023506	0.69205	0.692795	1.00108
I	3028520	3028569	14.8791	18.4085	1.23721
I	3029905	3029971	15.9172	19.1013	1.20005
I	3030188	3030271	9.56287	4.70111	0.4916
I	3037877	3037919	2.01324	2.17735	1.08152
I	3039995	3040087	4.21521	3.81037	0.903957
I	3042817	3042871	0.912248	0.74228	0.813682
I	3042909	3043095	3.61753	2.87015	0.793399
I	3043157	3043224	12.3625	9.20427	0.74453
I	3050745	3051374	81.3473	50.4256	0.61988
I	3061315	3061374	23.1522	22.4663	0.970375
I	3066657	3066706	1.85595	1.83096	0.986533
I	3068370	3068413	0.69205	0.593824	0.858065
I	3068734	3068781	1.25827	1.3361	1.06186
I	3071750	3071803	3.64899	4.10728	1.12559
I	3075713	3075891	0.754964	0.346397	0.458826
I	3081104	3081154	1.85595	1.63302	0.87988
I	3083850	3083901	3.77482	1.97941	0.524373
I	3084081	3084124	2.45363	1.88044	0.766392
I	3084190	3084229	1.44701	0.791765	0.547172
I	3087071	3087126	1.91887	3.21655	1.67627
I	3087168	3087229	3.36588	4.55265	1.35259
I	3087276	3087383	2.89403	4.0578	1.40213
I	3087587	3087703	2.35926	3.41449	1.44727
I	3087838	3087894	4.02647	4.15677	1.03236
I	3090047	3090162	3.08277	2.12787	0.690246
I	3090285	3090532	2.35926	1.13816	0.482423
I	3094173	3094228	2.10761	1.58353	0.751341
I	3098578	3098625	0.723507	0.445368	0.615568
I	3100667	3100746	2.64237	1.88044	0.711649
I	3102431	3102477	0.503309	0.791765	1.57312
I	3103565	3103707	23.7499	29.6912	1.25016
I	3104364	3104432	2.10761	1.08868	0.516547
I	3105153	3105218	0.943705	0.296912	0.314624
I	3105378	3105440	1.47847	0.643309	0.435118
I	3105547	3105612	1.76158	1.43507	0.814651
I	3105686	3105732	1.06953	0.74228	0.694023
I	3110323	3110507	7.92712	8.1156	1.02378
I	3113999	3114128	1.44701	1.03919	0.718163
I	3114276	3114362	0.534766	1.03919	1.94327
I	3114973	3115102	5.41057	3.26603	0.603639
I	3122719	3122923	1.06953	1.08868	1.0179
I	3126310	3126355	4.02647	2.12787	0.52847
I	3127813	3127861	2.7682	2.07838	0.750807
I	3141603	3141651	0.723507	0.989707	1.36793
I	3142329	3142395	0.660593	0.841251	1.27348
I	3142667	3142718	0.471852	0.890736	1.88774
I	3144046	3144124	3.77482	4.65162	1.23228
I	3145250	3145297	6.38574	3.81037	0.5967
I	3151625	3151788	1.41556	0.989707	0.699164
I	3151869	3151951	1.63575	0.791765	0.484037
I	3152079	3152133	1.00662	0.890736	0.88488
I	3152255	3152327	1.6043	1.18765	0.740291
I	3157050	3157129	1.57284	1.63302	1.03826
I	3157197	3157239	0.849334	0.643309	0.757428
I	3162443	3162522	0.408939	0.940221	2.29917
I	3162611	3162669	0.849334	0.890736	1.04875
I	3163223	3163271	1.63575	1.53405	0.937821
I	3163311	3163422	2.39072	2.0289	0.848657
I	3166525	3166587	15.8857	27.9592	1.76002
I	3166758	3166864	16.1688	23.7035	1.466
I	3172699	3172767	8.21023	11.4806	1.39833
I	3172857	3173051	11.985	16.3302	1.36254
I	3175729	3175777	0.817877	0.890736	1.08908
I	3175906	3175992	0.503309	0.692795	1.37648
I	3176998	3177047	1.22682	0.890736	0.726055
I	3178668	3178854	0.534766	0.445368	0.832828
I	3179709	3179820	15.9172	26.0293	1.6353
I	3185577	3185700	33.4071	22.2189	0.665095
I	3187722	3187810	2.57946	3.51346	1.36209
I	3187941	3188048	1.41556	2.52375	1.78287
I	3197443	3197529	1.73013	1.38559	0.800861
I	3199995	3200060	2.64237	2.91964	1.10493
I	3202833	3202876	2.57946	2.32581	0.901666
I	3203923	3204067	3.9321	5.64133	1.43468
I	3207750	3207869	4.30958	5.78978	1.34347
I	3210102	3210317	1.54138	2.67221	1.73364
I	3221620	3221794	9.59433	12.8662	1.34102
I	3221898	3221948	18.6539	24.0994	1.29192
I	3222079	3222122	5.7566	5.69081	0.988572
I	3222782	3222847	5.5364	5.64133	1.01895
I	3226036	3226077	3.11423	2.52375	0.810395
I	3227383	3227455	0.534766	0.197941	0.370146
I	3228783	3228832	3.05131	3.56294	1.16768
I	3233907	3233957	15.634	22.3179	1.42752
I	3238281	3238334	0.0629136	0.74228	11.7984
I	3241570	3241654	2.35926	2.47427	1.04875
I	3241753	3242151	4.52978	2.91964	0.644542
I	3246912	3246956	1.06953	0.791765	0.740291
I	3247580	3247625	0.69205	0.890736	1.2871
I	3253391	3253439	2.01324	1.53405	0.76198
I	3258748	3258929	13.4635	11.827	0.878448
I	3259053	3259183	13.8725	13.9054	1.00237
I	3259386	3259441	10.2864	8.36302	0.813019
I	3268512	3268576	12.8029	12.8167	1.00108
I	3275874	3275924	3.74336	1.88044	0.502341
I	3279367	3279419	4.52978	3.46397	0.764711
I	3279539	3279682	4.34104	1.97941	0.455977
I	3279819	3279864	3.14568	1.97941	0.629248
I	3281514	3281583	4.08939	4.10728	1.00438
I	3285298	3285356	1.06953	1.88044	1.75819
I	3285508	3285553	2.23343	2.82066	1.26293
I	3286667	3286746	1.73013	1.3361	0.772259
I	3293646	3293950	0.754964	1.88044	2.49077
I	3318790	3318855	0.69205	0.296912	0.429033
I	3322018	3322070	2.73674	2.22684	0.813682
I	3322331	3322378	3.39734	2.87015	0.844823
I	3335587	3335686	0.408939	0.940221	2.29917
I	3335880	3335923	0.817877	1.23713	1.51261
I	3339177	3339217	20.2897	27.3159	1.3463
I	3339291	3339347	21.6108	29.8891	1.38306
I	3344819	3344870	0.786421	0.74228	0.943872
I	3344908	3345030	0.754964	0.841251	1.11429
I	3347055	3347120	4.34104	3.95883	0.911953
I	3352530	3352568	7.29798	4.00831	0.549236
I	3352693	3352984	6.85759	5.98773	0.873153
I	3357079	3357128	0.912248	3.56294	3.90568
I	3364101	3364140	0.251655	0.940221	3.73616
I	3366872	3366931	3.52316	1.58353	0.449463
I	3367020	3367053	3.42879	2.07838	0.606156
I	3369449	3369515	0.786421	1.48456	1.88774
I	3377216	3377279	1.8245	3.56294	1.95284
I	3377366	3377518	1.57284	1.48456	0.943872
I	3377958	3378003	0.754964	0.544339	0.721013
I	3380828	3380899	3.30297	5.83927	1.76789
I	3380984	3381095	2.3278	2.72169	1.16921
I	3381143	3381198	2.20198	2.91964	1.32591
I	3381344	3381458	3.08277	4.30522	1.39654
I	3382404	3382478	0.377482	0.692795	1.83531
I	3384337	3384744	75.1504	83.4323	1.1102
I	3388273	3388316	5.25329	6.18567	1.17748
I	3388434	3388475	9.53142	10.5899	1.11105
I	3388779	3388912	6.00825	6.53206	1.08718
I	3393028	3393124	0.912248	1.88044	2.06133
I	3393411	3393482	3.42879	3.11758	0.909234
I	3393705	3393765	2.13906	2.32581	1.0873
I	3393923	3393966	0.849334	1.58353	1.86444
I	3401424	3401470	0.849334	1.13816	1.34006
I	3401771	3401817	1.03808	0.940221	0.905735
I	3401913	3401960	1.47847	1.58353	1.07106
I	3402087	3402137	0.817877	0.841251	1.02858
I	3402905	3402955	0.754964	0.346397	0.458826
I	3403049	3403135	0.440396	0.643309	1.46075
I	3403195	3403239	0.754964	1.03919	1.37648
I	3403576	3403624	0.503309	0.940221	1.86808
I	3403729	3403790	1.3841	2.0289	1.46586
I	3409267	3409426	1.69867	1.58353	0.932219
I	3412569	3412609	2.39072	2.27633	0.952151
I	3412731	3412777	1.69867	2.12787	1.25267
I	3413295	3413368	4.43541	3.90934	0.881393
I	3413520	3413570	5.81951	5.78978	0.994892
I	3414238	3414291	4.49833	2.77118	0.616047
I	3426104	3426210	3.86919	2.52375	0.652269
I	3428390	3428427	3.55462	2.87015	0.807442
I	3430343	3430634	14.3129	19.4477	1.35876
I	3431389	3431480	1.19536	1.03919	0.869355
I	3438944	3438986	1.28973	0.940221	0.729007
I	3439620	3439673	1.03808	1.08868	1.04875
I	3441361	3441486	1.22682	1.3361	1.08908
I	3441795	3441923	8.24169	8.01663	0.972692
I	3442048	3442126	8.0844	10.5899	1.30991
I	3442197	3442247	5.34766	6.77949	1.26775
I	3444096	3444281	13.4321	16.924	1.25997
I	3452269	3452484	1.95032	2.07838	1.06566
I	3459436	3459491	4.30958	2.62272	0.608579
I	3459665	3459704	2.48509	2.07838	0.836342
I	3459897	3459940	1.88741	1.88044	0.996309
I	3460185	3460233	2.70529	1.73199	0.640223
I	3460442	3460507	2.26489	0.247427	0.109244
I	3460560	3460641	1.73013	0.593824	0.343226
I	3461263	3461322	2.04469	2.27633	1.11328
I	3463127	3463258	0.534766	0.940221	1.75819
I	3463698	3463744	1.73013	3.01861	1.74473
I	3465444	3465541	1.76158	1.83096	1.03938
I	3466006	3466164	2.79966	2.27633	0.813073
I	3469845	3469903	2.01324	2.72169	1.3519
I	3474631	3474714	1.35264	1.58353	1.17069
I	3484698	3484735	0.59768	0.544339	0.910753
I	3485065	3485240	2.92548	2.22684	0.761187
I	3485342	3485381	1.79304	1.08868	0.607169
I	3485483	3485581	1.6043	2.3753	1.48058
I	3485974	3486055	2.20198	2.72169	1.23602
I	3490684	3490768	12.5198	9.05582	0.723319
I	3492398	3492466	4.71852	3.21655	0.681685
I	3493274	3493505	1.6043	0.593824	0.370146
I	3494071	3494152	1.13245	0.841251	0.742862
I	3494775	3495046	1.91887	2.96912	1.54733
I	3496988	3497276	28.4055	45.3781	1.59751
I	3499282	3499428	1.03808	1.13816	1.09642
I	3504269	3504310	7.45527	4.25574	0.570837
I	3504377	3504421	3.74336	2.22684	0.594877
I	3505000	3505063	5.25329	2.72169	0.518093
I	3505209	3505310	7.01487	5.0475	0.719543
I	3506093	3506152	2.20198	3.46397	1.57312
I	3509854	3509899	2.51655	3.26603	1.29782
I	3512794	3512847	11.3874	13.361	1.17332
I	3512948	3513000	4.90726	6.48258	1.32102
I	3514130	3514186	1.00662	0.940221	0.93404
I	3515854	3515932	3.83773	3.81037	0.99287
I	3519139	3519226	2.26489	2.77118	1.22354
I	3520619	3520662	1.66721	1.92993	1.15758
I	3521206	3521263	1.88741	2.82066	1.49446
I	3521447	3521492	2.01324	2.32581	1.15526
I	3522155	3522200	2.13906	3.365	1.57312
I	3522287	3522324	1.88741	2.91964	1.5469
I	3523644	3523924	2.45363	2.3753	0.968073
I	3523996	3524043	1.8245	1.83096	1.00354
I	3524162	3524204	0.220198	0.593824	2.69678
I	3527341	3527383	1.25827	1.6825	1.33715
I	3527493	3527594	1.10099	0.940221	0.853979
I	3527862	3528008	1.91887	2.0289	1.05734
I	3528069	3528106	0.69205	0.74228	1.07258
I	3528385	3528453	6.13408	10.095	1.64572
I	3528628	3528762	7.64401	11.3321	1.48249
I	3530470	3530614	11.8907	5.69081	0.478595
I	3534738	3534876	2.70529	2.62272	0.969481
I	3536617	3536730	0.754964	0.791765	1.04875
I	3537788	3537984	1.79304	1.28662	0.717563
I	3544801	3544848	1.85595	1.58353	0.853217
I	3544920	3544970	3.46025	2.32581	0.672151
I	3545250	3545314	1.44701	1.03919	0.718163
I	3545861	3545918	2.26489	1.53405	0.677315
I	3546701	3546739	1.76158	1.28662	0.730377
I	3546914	3547051	2.29635	1.18765	0.51719
I	3547152	3547266	1.1639	0.74228	0.637751
I	3556282	3556325	7.67546	8.80839	1.1476
I	3560941	3561256	3.42879	6.18567	1.80404
I	3567638	3567740	1.41556	2.12787	1.5032
I	3569092	3569140	1.50993	1.58353	1.04875
I	3569226	3569291	1.8245	1.28662	0.705191
I	3569368	3569442	3.96356	4.20625	1.06123
I	3583995	3584712	34.3194	44.7347	1.30348
I	3599171	3599240	13.086	22.7138	1.73573
I	3612191	3612236	2.73674	2.91964	1.06683
I	3612323	3612421	4.05793	3.01861	0.743878
I	3612486	3612597	3.01986	2.12787	0.704626
I	3612674	3612876	3.17714	2.82066	0.8878
I	3619703	3619807	1.79304	1.97941	1.10394
I	3620143	3620183	2.3278	3.06809	1.31802
I	3620257	3620370	1.79304	2.07838	1.15914
I	3620480	3620528	4.21521	6.28464	1.49094
I	3620554	3620594	4.56124	6.03721	1.32359
I	3621470	3621513	7.1407	4.0578	0.568263
I	3622060	3622104	10.0662	6.53206	0.648912
I	3623005	3623046	8.90228	7.0764	0.794898
I	3623175	3623308	10.0347	7.17537	0.715054
I	3623406	3623455	12.9602	7.4228	0.572738
I	3623542	3623596	12.048	8.16508	0.677715
I	3625507	3625554	0.59768	0.692795	1.15914
I	3628074	3628122	13.9668	15.3899	1.10189
I	3628743	3628783	12.74	14.0538	1.10313
I	3639264	3639385	6.32282	5.83927	0.923523
I	3643368	3643633	19.0943	15.2415	0.798222
I	3649601	3649715	4.12084	4.84956	1.17684
I	3649648	3649715	1.66721	0.395883	0.237452
I	3649749	3649798	6.13408	6.53206	1.06488
I	3649827	3649938	9.02811	8.51148	0.942775
I	3650058	3650116	5.06455	6.68052	1.31908
I	3650260	3650337	5.06455	5.88876	1.16274
I	3655253	3655469	49.1041	96.249	1.9601
I	3658832	3658877	5.28475	3.365	0.636739
I	3658961	3659006	3.05131	1.92993	0.632491
I	3659191	3659270	2.10761	4.30522	2.04271
I	3659420	3659526	3.80628	5.54236	1.45611
I	3660438	3660490	0.157284	0.74228	4.71936
I	3660556	3660606	0.346025	0.692795	2.00215
I	3666036	3666133	14.7847	13.1631	0.890319
I	3666223	3666979	16.2003	10.6888	0.659794
I	3667059	3667112	15.634	11.5301	0.737499
I	3667170	3667313	16.4519	12.1734	0.739938
I	3671096	3671165	4.87581	4.89905	1.00477
I	3671290	3671333	6.51156	9.64964	1.48192
I	3671395	3671439	6.41719	10.8373	1.68879
I	3685989	3686073	11.1986	5.83927	0.521427
I	3686489	3686529	17.2069	8.41251	0.488904
I	3686600	3686709	8.99665	5.3939	0.599546
I	3688806	3689321	1.88741	1.38559	0.734122
I	3689638	3689721	4.74998	3.81037	0.802187
I	3690441	3690483	5.09601	3.95883	0.776849
I	3692884	3692935	1.19536	2.47427	2.06989
I	3693162	3693302	1.66721	2.27633	1.36535
I	3697752	3697794	2.3278	1.38559	0.595234
I	3698368	3698420	3.71191	1.97941	0.533261
I	3698527	3698569	4.30958	1.97941	0.459305
I	3699310	3699358	3.39734	1.13816	0.335016
I	3699538	3699581	3.30297	1.6825	0.509391
I	3709346	3709498	2.3278	2.17735	0.935368
I	3711671	3711720	3.11423	2.22684	0.715054
I	3711861	3711912	6.07117	5.44339	0.896597
I	3712014	3712066	2.26489	2.32581	1.0269
I	3712927	3712967	3.11423	1.78147	0.572043
I	3713096	3713146	2.42218	1.53405	0.633334
I	3713319	3713378	3.39734	3.31552	0.975917
I	3714223	3714261	4.21521	2.07838	0.493067
I	3714301	3714351	3.42879	1.92993	0.562859
I	3714584	3714627	1.91887	1.38559	0.722088
I	3714695	3714747	2.57946	1.92993	0.748191
I	3721505	3721578	0.723507	0.940221	1.29953
I	3722808	3722998	16.735	25.3365	1.51398
I	3726952	3727007	1.91887	1.38559	0.722088
I	3727254	3727297	0.629136	0.494853	0.78656
I	3727525	3727603	4.87581	4.10728	0.84238
I	3729897	3729983	4.52978	4.65162	1.0269
I	3730178	3730493	5.00163	5.34442	1.06853
I	3730596	3730643	5.15892	6.28464	1.21821
I	3730700	3730903	7.26653	8.16508	1.12366
I	3731424	3731671	3.49171	3.61243	1.03457
I	3731692	3731739	3.90065	4.10728	1.05298
I	3731808	3731892	3.80628	3.56294	0.936071
I	3735276	3735476	5.78806	8.31354	1.43633
I	3735517	3735560	5.50494	8.41251	1.52817
I	3791111	3791153	3.17714	3.7114	1.16816
I	3791851	3791890	1.91887	0.494853	0.257888
I	3792229	3792266	4.65561	1.58353	0.340134
I	3795557	3795600	4.68707	3.51346	0.749607
I	3795684	3795733	3.9321	3.01861	0.767682
I	3798226	3798347	78.6735	74.3765	0.945381
I	3799680	3799730	3.58608	2.72169	0.758961
I	3800135	3800183	3.74336	3.01861	0.806389
I	3800351	3800392	0.723507	0.296912	0.410379
I	3800471	3800534	2.23343	1.08868	0.487445
I	3800617	3800685	1.03808	1.03919	1.00108
I	3800747	3800799	1.28973	0.940221	0.729007
I	3801391	3801441	1.25827	1.92993	1.53379
I	3801589	3801633	0.471852	1.92993	4.09011
I	3801643	3801683	0.440396	1.58353	3.5957
I	3805930	3806162	23.8443	42.0131	1.76198
I	3807775	3807830	21.485	18.3591	0.854506
I	3807987	3808034	11.1043	9.30324	0.837809
I	3808393	3808447	13.8725	11.4806	0.827582
I	3808571	3808634	7.83275	6.33412	0.808672
I	3814940	3815026	1.03808	0.643309	0.619714
I	3817803	3817850	2.35926	2.91964	1.23752
I	3817991	3818034	1.32119	1.48456	1.12366
I	3818130	3818169	1.50993	1.53405	1.01597
I	3818907	3818953	2.39072	2.96912	1.24194
I	3819677	3819719	6.51156	4.35471	0.668766
I	3820794	3820855	2.89403	2.62272	0.906254
I	3821033	3821187	5.41057	5.44339	1.00606
I	3822455	3822586	1.13245	1.97941	1.74791
I	3823020	3823058	2.48509	3.51346	1.41382
I	3823131	3823215	1.06953	1.48456	1.38805
I	3823886	3823931	3.46025	4.94853	1.43011
I	3825495	3825552	0.786421	0.494853	0.629248
I	3831683	3831774	2.95694	3.01861	1.02085
I	3831956	3832015	4.21521	2.82066	0.669163
I	3833136	3833201	0.503309	0.346397	0.68824
I	3833466	3833511	1.32119	1.28662	0.973836
I	3833942	3833987	1.32119	1.53405	1.16111
I	3835672	3835718	0.975162	0.989707	1.01492
I	3835926	3835966	1.35264	1.28662	0.951188
I	3837519	3837567	2.35926	1.63302	0.692173
I	3837751	3837810	1.85595	1.13816	0.61325
I	3837890	3837939	1.06953	0.890736	0.832828
I	3838770	3838836	10.4751	13.4105	1.28023
I	3839056	3839105	14.1241	18.5075	1.31035
I	3839157	3839281	15.634	21.1302	1.35155
I	3843577	3843765	10.8211	11.926	1.1021
I	3843934	3844014	16.0744	20.0416	1.2468
I	3853112	3853189	2.20198	1.83096	0.831506
I	3854745	3854799	1.8245	1.73199	0.949296
I	3858891	3858934	2.23343	3.365	1.50665
I	3859077	3859123	6.32282	4.45368	0.704382
I	3859227	3859272	3.9321	4.65162	1.18299
I	3861298	3861345	0.975162	0.989707	1.01492
I	3861302	3861345	0.880791	0.940221	1.06747
I	3861564	3861630	4.34104	3.01861	0.695364
I	3869453	3869547	2.45363	5.7403	2.33951
I	3892505	3892544	0.471852	0.989707	2.09749
I	3896696	3896766	9.37413	9.55067	1.01883
I	3896863	3896936	8.17877	8.51148	1.04068
I	3896971	3897017	7.67546	7.12589	0.928398
I	3897051	3897101	10.2549	10.194	0.994057
I	3899153	3899256	2.35926	2.87015	1.21655
I	3899626	3899673	0.629136	0.395883	0.629248
I	3908550	3908599	1.13245	1.38559	1.22354
I	3909568	3909631	11.4503	14.7466	1.28788
I	3909734	3909872	9.9089	12.6682	1.27847
I	3910314	3910352	5.37912	6.18567	1.14994
I	3911784	3911827	1.06953	1.13816	1.06417
I	3911964	3912016	1.8245	1.73199	0.949296
I	3912500	3912542	2.23343	1.38559	0.620385
I	3912916	3913096	3.52316	5.34442	1.51694
I	3913481	3913543	4.08939	3.81037	0.931771
I	3914055	3914101	5.25329	5.93824	1.13039
I	3914790	3914837	1.63575	1.38559	0.847064
I	3915124	3915165	1.25827	1.03919	0.825888
I	3915227	3915266	0.723507	0.989707	1.36793
I	3915360	3915404	0.629136	1.58353	2.51699
I	3915698	3915745	2.01324	1.28662	0.63908
I	3915821	3915864	1.63575	0.989707	0.605046
I	3916072	3916107	1.63575	1.28662	0.78656
I	3916298	3916339	1.35264	1.53405	1.13411
I	3916527	3916568	0.754964	0.74228	0.9832
I	3916873	3916912	2.20198	1.97941	0.898925
I	3917102	3917139	0.975162	0.989707	1.01492
I	3917303	3917346	0.849334	0.940221	1.10701
I	3917459	3917496	0.786421	0.940221	1.19557
I	3919140	3919202	4.12084	1.97941	0.480342
I	3923721	3923771	7.54964	12.0744	1.59934
I	3923885	3923994	11.6076	14.2023	1.22354
I	3927884	3927968	3.14568	2.0289	0.644979
I	3933838	3933960	9.87744	7.52177	0.76151
I	3935481	3935548	2.10761	1.08868	0.516547
I	3936530	3936596	6.73176	4.89905	0.727752
I	3939166	3939559	6.95196	2.0289	0.291846
I	3942364	3942505	14.5016	13.2126	0.911113
I	3942669	3942774	8.43043	8.90736	1.05657
I	3946695	3946737	1.88741	2.32581	1.23228
I	3948241	3948282	1.13245	1.48456	1.31093
I	3948358	3948406	1.6043	1.58353	0.987055
I	3948493	3948537	1.03808	1.73199	1.66846
I	3948690	3948734	0.912248	2.3753	2.60378
I	3949046	3949093	0.975162	0.791765	0.811933
I	3949921	3949996	2.39072	2.12787	0.890054
I	3955418	3955464	1.98178	0.890736	0.449463
I	3955555	3955621	1.41556	0.989707	0.699164
I	3956300	3956351	2.01324	1.28662	0.63908
I	3957442	3957511	5.5364	4.50317	0.813374
I	3957844	3957899	6.82613	5.3939	0.790184
I	3958004	3958066	3.49171	2.3753	0.680268
I	3963339	3963390	10.7582	8.75891	0.814158
I	3963413	3963464	11.0728	9.20427	0.831251
I	3963609	3963751	10.2549	7.67023	0.747956
I	3974485	3974540	1.95032	1.88044	0.96417
I	3974629	3974673	2.04469	2.77118	1.3553
I	3974775	3974878	1.50993	1.83096	1.21261
I	3975132	3975192	3.01986	2.17735	0.721013
I	3975429	3975484	1.66721	1.53405	0.920126
I	3975832	3975881	1.8245	2.3753	1.30189
I	3975962	3976013	2.13906	2.47427	1.15671
I	3980195	3980558	1.79304	0.890736	0.496775
I	3998944	3999006	0.0629136	0.593824	9.43872
I	3998977	3999016	0.188741	0.890736	4.71936
I	4002860	4002963	1.50993	1.13816	0.753786
I	4003416	4003466	2.13906	1.28662	0.601487
I	4005061	4005153	1.13245	1.23713	1.09244
I	4005273	4005340	1.66721	2.17735	1.30599
I	4007148	4007591	14.3443	16.2312	1.13154
I	4012611	4012662	0.629136	0.890736	1.41581
I	4016190	4016239	1.32119	1.13816	0.86147
I	4034516	4034577	2.45363	3.26603	1.3311
I	4034949	4035090	2.51655	2.77118	1.10118
I	4035164	4035215	1.57284	1.28662	0.818022
I	4035429	4035478	2.26489	3.01861	1.33278
I	4035543	4035708	3.01986	2.87015	0.950426
I	4043554	4043599	1.25827	0.841251	0.668576
I	4043657	4043748	0.912248	0.494853	0.542455
I	4043871	4043913	0.975162	1.3361	1.37014
I	4044133	4044181	1.19536	1.28662	1.07634
I	4045135	4045176	2.35926	2.77118	1.1746
I	4046433	4046504	2.48509	1.28662	0.517736
I	4046970	4047072	1.85595	1.97941	1.06652
I	4047933	4047979	4.40396	2.96912	0.674194
I	4054068	4054109	4.02647	2.82066	0.70053
I	4054184	4054233	2.51655	2.12787	0.845552
I	4054554	4054626	4.40396	3.76089	0.853979
I	4054800	4054847	1.28973	1.13816	0.882482
I	4054985	4055081	2.89403	3.16706	1.09434
I	4055872	4055963	3.08277	3.11758	1.01129
I	4057015	4057303	45.1405	28.7015	0.635825
I	4066328	4066386	7.32944	6.0867	0.830445
I	4066491	4066622	2.7682	2.27633	0.822312
I	4066652	4066727	2.548	2.72169	1.06817
I	4066785	4066836	3.68045	3.26603	0.887401
I	4066858	4066942	2.83111	2.91964	1.03127
I	4070172	4070266	1.54138	0.197941	0.128418
I	4070613	4070650	1.88741	0.791765	0.419499
I	4074126	4074179	1.88741	1.73199	0.917653
I	4074291	4074387	1.19536	0.544339	0.455377
I	4083769	4083947	2.01324	5.14648	2.55632
I	4087276	4087333	1.76158	1.23713	0.702285
I	4091357	4091659	2.64237	1.88044	0.711649
I	4091756	4091821	2.57946	2.22684	0.863297
I	4092024	4092064	1.22682	1.38559	1.12942
I	4097374	4097429	18.8426	38.4006	2.03796
I	4100014	4100065	11.8592	15.2415	1.2852
I	4113933	4114108	0.849334	0.940221	1.10701
I	4117385	4117425	0.786421	0.890736	1.13265
I	4118200	4118244	1.41556	0.989707	0.699164
I	4118262	4118307	1.3841	1.03919	0.750807
I	4118338	4118381	1.22682	0.940221	0.766392
I	4120030	4120125	1.10099	0.841251	0.764087
I	4120228	4120269	1.19536	1.23713	1.03495
I	4120512	4120577	1.57284	1.08868	0.692173
I	4129597	4129643	0.849334	0.692795	0.815692
I	4129764	4129836	0.912248	1.83096	2.00708
I	4132923	4133226	9.09102	9.74861	1.07233
I	4133299	4133376	4.90726	4.45368	0.907569
I	4138718	4138979	82.3854	81.6013	0.990483
I	4146978	4147028	2.20198	2.17735	0.988818
I	4152345	4152434	4.18376	3.31552	0.792474
I	4164599	4164656	2.20198	1.13816	0.516882
I	4175508	4175554	5.03309	4.20625	0.83572
I	4205870	4205936	0.59768	0.445368	0.745162
I	4207714	4208057	3.30297	4.50317	1.36337
I	4208500	4208553	38.6604	60.4216	1.56288
I	4208794	4208844	1.47847	1.97941	1.33883
I	4224250	4224581	20.1638	19.7941	0.981666
I	4227000	4227316	2.17052	2.82066	1.29953
I	4247474	4247531	1.00662	1.43507	1.42564
I	4247614	4247704	2.3278	1.73199	0.744043
I	4256152	4256217	0.975162	0.692795	0.710441
I	4257132	4257272	0.660593	1.13816	1.72294
I	4260295	4260350	2.73674	1.28662	0.470128
I	4264152	4264213	5.19038	6.18567	1.19176
I	4264326	4264386	3.64899	4.10728	1.12559
I	4264487	4264544	1.6043	1.63302	1.0179
I	4267233	4267320	6.54302	5.49287	0.839501
I	4270554	4270615	0.503309	0.643309	1.27816
I	4276244	4276293	2.7682	2.87015	1.03683
I	4276680	4276743	1.95032	2.32581	1.19253
I	4277317	4277369	4.46687	4.00831	0.897343
I	4277582	4277651	2.07615	1.23713	0.595879
I	4279405	4279456	2.26489	2.07838	0.917653
I	4299958	4300021	6.16554	5.88876	0.955108
I	4305569	4305728	5.47349	11.5796	2.11557
I	4306038	4306187	24.9453	46.9121	1.8806
I	4320127	4320186	4.65561	7.62074	1.63689
I	4336574	4336621	1.63575	2.22684	1.36135
I	4336726	4336777	2.79966	2.72169	0.972152
I	4338815	4338867	2.57946	2.77118	1.07433
I	4350480	4350521	3.80628	2.67221	0.702053
I	4351067	4351132	11.2301	18.0621	1.60837
I	4351278	4351326	8.99665	10.8373	1.20459
I	4353359	4353409	2.7682	3.46397	1.25134
I	4355096	4355172	2.10761	1.73199	0.821779
I	4365734	4365788	5.25329	3.76089	0.715911
I	4365844	4366008	5.06455	4.15677	0.820758
I	4366563	4366610	3.2086	1.92993	0.601487
I	4366693	4366769	6.85759	4.99802	0.728831
I	4372284	4372346	3.08277	2.87015	0.93103
I	4372471	4372523	3.52316	2.77118	0.78656
I	4372590	4372631	2.26489	1.58353	0.699164
I	4373326	4373370	2.3278	1.78147	0.765301
I	4383211	4383264	2.07615	2.47427	1.19176
I	4383593	4383749	2.20198	1.38559	0.629248
I	4393572	4393717	0.880791	1.53405	1.74167
I	4394741	4394798	1.35264	1.6825	1.24386
I	4394967	4395009	2.7682	3.06809	1.10833
I	4395092	4395130	1.63575	2.77118	1.69413
I	4395367	4395415	0.849334	1.53405	1.80617
I	4395491	4395529	1.10099	2.0289	1.8428
I	4402143	4402218	3.55462	2.3753	0.668228
I	4402313	4402364	7.1407	4.55265	0.637564
I	4404167	4404217	2.86257	4.10728	1.43482
I	4404376	4404422	3.39734	4.15677	1.22354
I	4405082	4405124	4.05793	5.24545	1.29264
I	4405435	4405518	1.41556	3.66192	2.58691
I	4409096	4409170	3.55462	3.95883	1.11371
I	4410192	4410193	1.6043	1.3361	0.832828
I	4410633	4410688	2.42218	1.97941	0.817205
I	4415749	4416004	32.086	12.6188	0.39328
I	4416065	4416117	33.4386	14.2518	0.426207
I	4416378	4416448	32.7151	12.4703	0.381179
I	4423027	4423111	1.44701	1.73199	1.19694
I	4423190	4423306	1.79304	1.38559	0.77276
I	4423404	4423516	2.42218	2.72169	1.12366
I	4423557	4423625	3.42879	3.76089	1.09685
I	4423644	4423692	2.23343	2.91964	1.30724
I	4423785	4423829	2.70529	2.62272	0.969481
I	4423964	4424011	4.08939	3.21655	0.78656
I	4425837	4425892	11.5761	23.4066	2.02197
I	4425840	4425892	0.408939	0.791765	1.93615
I	4425992	4426036	10.2864	14.6477	1.42399
I	4426110	4426198	10.3178	16.726	1.62108
I	4426268	4426458	9.05957	15.3405	1.69329
I	4426527	4426576	13.7781	23.3076	1.69164
I	4426659	4426699	14.0612	21.0808	1.49921
I	4426736	4426792	13.0231	18.9529	1.45533
I	4426878	4426922	9.05957	16.726	1.84623
I	4428611	4428688	1.6043	2.87015	1.78904
I	4429724	4429772	2.51655	3.61243	1.43547
I	4443233	4443518	28.0909	15.5384	0.553146
I	4447341	4447399	3.05131	5.34442	1.75151
I	4450845	4450925	0.912248	0.940221	1.03066
I	4451864	4451919	1.98178	1.58353	0.799045
I	4452585	4452640	1.35264	1.88044	1.3902
I	4464279	4464346	0.849334	0.197941	0.233055
I	4464302	4464346	0.786421	0.445368	0.566323
I	4468768	4468967	33.4701	41.1718	1.23011
I	4473271	4473324	1.63575	1.23713	0.756307
I	4476474	4476616	2.07615	2.07838	1.00108
I	4479295	4479376	14.7218	11.6785	0.793282
I	4479492	4479721	18.4337	16.726	0.907362
I	4481012	4481157	10.4122	8.75891	0.841215
I	4481734	4481892	14.0297	13.0641	0.931174
I	4484194	4484252	12.5827	15.1425	1.20344
I	4484321	4484364	9.40559	13.1136	1.39424
I	4485274	4485349	2.86257	3.95883	1.38296
I	4485596	4485712	3.71191	4.80008	1.29316
I	4490106	4490187	8.43043	8.85788	1.0507
I	4490610	4490647	2.07615	2.3753	1.14409
I	4490711	4490836	1.76158	1.58353	0.898925
I	4490914	4490960	2.64237	2.57324	0.973836
I	4491382	4491431	2.64237	2.07838	0.78656
I	4497032	4497075	0.849334	0.395883	0.466109
I	4498435	4498480	1.98178	1.28662	0.649224
I	4498651	4498757	3.52316	1.63302	0.463508
I	4500959	4501022	4.46687	4.60214	1.03028
I	4502430	4502509	5.41057	5.78978	1.07009
I	4502789	4502994	4.34104	5.78978	1.33373
I	4504191	4504252	1.6043	0.544339	0.3393
I	4520827	4520883	4.46687	7.57126	1.69498
I	4520933	4520976	2.07615	3.16706	1.52545
I	4521846	4521902	3.42879	0.989707	0.288646
I	4521992	4522039	2.3278	0.494853	0.212584
I	4522416	4522464	2.61092	1.38559	0.530691
I	4522619	4522665	1.25827	0.890736	0.707904
I	4522676	4522754	1.95032	1.3361	0.685068
I	4522830	4522876	0.975162	1.03919	1.06566
I	4522921	4522964	0.503309	0.643309	1.27816
I	4531630	4531673	2.23343	1.03919	0.465289
I	4544082	4544121	2.01324	2.47427	1.229
I	4544233	4544289	3.05131	4.20625	1.37851
I	4547579	4547624	21.7052	26.2272	1.20834
I	4548474	4548567	15.0993	19.0519	1.26177
I	4548616	4548674	16.8294	20.7838	1.23497
I	4548746	4548787	13.8095	14.5487	1.05352
I	4557955	4558018	9.9089	13.46	1.35838
I	4558342	4558421	13.149	14.4992	1.10269
I	4558568	4558610	9.37413	11.926	1.27222
I	4581783	4581835	1.25827	0.841251	0.668576
I	4581919	4581977	0.849334	1.03919	1.22354
I	4582549	4582594	4.21521	2.47427	0.586985
I	4582697	4582746	2.3278	1.48456	0.637751
I	4582767	4582806	1.85595	1.18765	0.639913
I	4582833	4582868	2.35926	1.63302	0.692173
I	4582882	4582930	2.42218	1.6825	0.694624
I	4582963	4583006	2.48509	1.88044	0.75669
I	4583134	4583173	3.11423	2.87015	0.921626
I	4583557	4583618	3.05131	2.52375	0.827104
I	4583696	4583739	2.86257	2.77118	0.968073
I	4583961	4584010	4.56124	2.77118	0.60755
I	4584118	4584162	3.46025	2.91964	0.843764
I	4584676	4584732	4.30958	4.99802	1.15974
I	4585324	4585370	8.24169	10.7878	1.30893
I	4585564	4585628	7.73838	10.6393	1.37488
I	4587390	4587449	0.880791	0.841251	0.955108
I	4587937	4587982	0.660593	0.247427	0.374552
I	4588510	4588566	1.1639	2.82066	2.42345
I	4588723	4588868	0.849334	1.48456	1.74791
I	4589323	4589409	0.817877	1.03919	1.2706
I	4596539	4596603	2.83111	3.16706	1.11866
I	4596799	4596843	2.10761	1.83096	0.868738
I	4597621	4597679	2.29635	1.23713	0.53874
I	4600222	4600292	1.25827	1.23713	0.9832
I	4602981	4603146	7.48672	7.17537	0.958413
I	4613686	4613722	3.05131	1.63302	0.535185
I	4614081	4614151	3.36588	2.67221	0.793911
I	4614378	4614437	3.52316	1.73199	0.4916
I	4614954	4614995	3.86919	3.365	0.869692
I	4616623	4616667	2.13906	2.82066	1.31864
I	4617281	4617352	2.70529	2.57324	0.951188
I	4617935	4617996	2.7682	3.51346	1.26922
I	4618297	4618359	1.00662	0.593824	0.58992
I	4637451	4637509	0.975162	0.841251	0.862678
I	4637609	4637681	1.06953	1.3361	1.24924
I	4639924	4639968	5.85097	6.13618	1.04875
I	4640020	4640075	5.63077	4.89905	0.870049
I	4640365	4640446	2.51655	2.82066	1.12085
I	4645722	4645853	8.93374	12.8662	1.44018
I	4646589	4646645	8.55626	10.8373	1.26659
I	4646742	4646793	11.1043	13.1136	1.18095
I	4649003	4649079	76.4086	61.4608	0.80437
I	4650764	4650822	3.08277	2.12787	0.690246
I	4653234	4653282	3.71191	3.46397	0.933206
I	4654727	4654766	20.2897	33.5511	1.6536
I	4654863	4655246	22.932	37.7573	1.64649
I	4662577	4662617	2.548	1.88044	0.738007
I	4662883	4662921	0.69205	0.346397	0.500538
I	4663121	4663163	2.57946	1.97941	0.767375
I	4663204	4663244	1.76158	1.63302	0.927017
I	4664545	4664585	3.39734	2.27633	0.670032
I	4664747	4664798	3.30297	2.47427	0.749104
I	4666668	4666713	3.96356	3.81037	0.961351
I	4666976	4667015	2.29635	2.82066	1.22833
I	4670862	4670905	1.79304	1.13816	0.634767
I	4682276	4682328	1.25827	1.23713	0.9832
I	4685465	4685525	1.63575	0.74228	0.453784
I	4687477	4687521	2.548	3.21655	1.26238
I	4688462	4688512	2.20198	3.21655	1.46075
I	4705224	4705309	6.19699	4.89905	0.790552
I	4705762	4705817	5.56786	5.49287	0.986533
I	4707025	4707078	1.69867	0.890736	0.524373
I	4707178	4707386	1.50993	1.18765	0.78656
I	4707460	4707505	1.3841	1.28662	0.929571
I	4707659	4707732	1.88741	1.73199	0.917653
I	4710038	4710138	4.34104	3.81037	0.877755
I	4718027	4718088	2.07615	2.22684	1.07258
I	4723048	4723375	13.4321	16.5281	1.2305
I	4723508	4723637	13.6837	17.0724	1.24765
I	4726422	4726463	2.20198	1.6825	0.764087
I	4729783	4729833	3.9321	4.75059	1.20816
I	4729880	4729919	3.39734	4.50317	1.3255
I	4730042	4730087	3.30297	3.7114	1.12366
I	4731893	4731937	3.2086	3.76089	1.17213
I	4733328	4733425	9.40559	8.36302	0.889154
I	4733599	4733719	12.9288	15.4889	1.19802
I	4738147	4738188	2.9884	1.3361	0.447097
I	4738283	4738329	1.88741	0.841251	0.445717
I	4738554	4738596	2.48509	0.346397	0.13939
I	4738740	4738778	1.28973	0.395883	0.30695
I	4742983	4743034	1.50993	0.791765	0.524373
I	4743135	4743183	1.00662	0.74228	0.7374
I	4743272	4743328	1.28973	0.74228	0.575531
I	4743420	4743469	1.47847	0.890736	0.602471
I	4744690	4744732	2.39072	2.22684	0.931452
I	4744828	4744869	2.26489	2.62272	1.15799
I	4745011	4745139	1.85595	1.63302	0.87988
I	4746283	4746322	4.34104	1.48456	0.341982
[truncated: 3,086 more rows]
